# Supplementary material for: Cold‐induced chromatin compaction and nuclear retention of clock mRNAs resets the circadian rhythm
Source: EMBO J. 2020 Oct 9;39(22):e105604. doi: 10.15252/embj.2020105604 (PMC7667876; doi:10.15252/embj.2020105604)
Supplement: Supplementary file 3 — Movie EV1 [file EMBJ-39-e105604-s003.zip › Movie_EV1_Legend.txt]

Movie EV1
Chromatin segmented into chromatin-depleted interchromatin and chromatin-enriched regions in the nucleus of a cell exposed to 37°C
