# Supplementary material for: Cold‐induced chromatin compaction and nuclear retention of clock mRNAs resets the circadian rhythm
Source: EMBO J. 2020 Oct 9;39(22):e105604. doi: 10.15252/embj.2020105604 (PMC7667876; doi:10.15252/embj.2020105604)
Supplement: Supplementary file 5 — Movie EV3 [file EMBJ-39-e105604-s005.zip]

Archive with 5 entries (4 files):
- Movie_EV3.avi
- __MACOSX/
- __MACOSX/._Movie_EV3.avi
- Movie_EV3_Legend.txt
- __MACOSX/._Movie_EV3_Legend.txt
