# Supplementary material for: Cold‐induced chromatin compaction and nuclear retention of clock mRNAs resets the circadian rhythm
Source: EMBO J. 2020 Oct 9;39(22):e105604. doi: 10.15252/embj.2020105604 (PMC7667876; doi:10.15252/embj.2020105604)
Supplement: Supplementary file 10 — Movie EV8 [file EMBJ-39-e105604-s010.zip › Movie_EV8_Legend.txt]

Movie EV8
Chromatin segmented into 7 chromatin classes denoting regions of increasing chromatin density in the nucleus of a cell exposed to 8°C for 24h
