# Supplementary material for: Cold‐induced chromatin compaction and nuclear retention of clock mRNAs resets the circadian rhythm
Source: EMBO J. 2020 Oct 9;39(22):e105604. doi: 10.15252/embj.2020105604 (PMC7667876; doi:10.15252/embj.2020105604)
Supplement: Supplementary file 11 — Source Data for Expanded View and Appendix [file EMBJ-39-e105604-s016.zip]

Archive with 6 entries (6 files):
- SDataAppendix.xlsx
- source_data_EV_fig1.xlsx
- source_data_EV_fig2.xlsx
- source_data_EV_fig3.xlsx
- source_data_EV_fig4.xlsx
- source_data_EV_fig5.xlsx
