# Supplementary material for: Cold‐induced chromatin compaction and nuclear retention of clock mRNAs resets the circadian rhythm
Source: EMBO J. 2020 Oct 9;39(22):e105604. doi: 10.15252/embj.2020105604 (PMC7667876; doi:10.15252/embj.2020105604)
Supplement: Supplementary file 11 — Source Data for Expanded View and Appendix [file EMBJ-39-e105604-s016.zip › SDataAppendix.xlsx]

## Sheet: Appendix Fig. S1
Appendix Fig. S1
	DESeq output from AC16 cells exposed to each temperature condition compared to cells kept at 37d for selected genes for both nuclear and cytoplasmic fractions
	Temperature condition	Gene	baseMean	log2FoldChange	lfcSE	stat	pvalue	padj
	AC16_18d5h_N	REV-ERBα	28.0683	3.74496	0.51184	-7.31667	2.54e-13	6.11e-10
	AC16_18d5h37d90min_N	REV-ERBα	8.16742	1.35386	0.804859	-1.68211	0.0925485	0.678726
	AC16_18d5h_C	REV-ERBα	12.303	0.494576	0.525322	-0.941472	0.346463	NA
	AC16_18d5h37d90min_C	REV-ERBα	14.8864	1.44437	0.620267	-2.32863	0.0198785	NA
	AC16_18d5h_N	CRY1	99.6573	-0.199646	0.319306	0.625249	0.531808	0.827819
	AC16_18d5h37d90min_N	CRY1	152.702	1.10553	0.360741	-3.0646	0.00217958	0.14881
	AC16_18d5h_C	CRY1	82.2915	0.127126	0.447661	-0.283979	0.776427	NA
	AC16_18d5h37d90min_C	CRY1	90.2682	0.65059	0.552945	-1.17659	0.239359	0.671616
	AC16_18d5h_N	CRY2	19.9618	0.228034	0.470833	-0.48432	0.628159	0.871768
	AC16_18d5h37d90min_N	CRY2	25.0094	0.788453	0.508966	-1.54913	0.121351	0.722566
	AC16_18d5h_C	CRY2	39.3015	-0.881323	0.416572	2.11566	0.0343741	NA
	AC16_18d5h37d90min_C	CRY2	52.0227	0.390305	0.465077	-0.839226	0.401343	NA
	AC16_18d5h_N	PER1	108.517	0.667046	0.378955	-1.76023	0.0783694	0.390904
	AC16_18d5h37d90min_N	PER1	108.206	0.290992	0.407896	-0.713398	0.4756	0.935933
	AC16_18d5h_C	PER1	169.424	-1.07408	0.525674	2.04324	0.0410285	0.190629
	AC16_18d5h37d90min_C	PER1	227.492	0.341311	0.594236	-0.574368	0.565719	0.88242
	AC16_18d5h_N	PER2	12.375	-0.233944	0.517793	0.45181	0.651406	0.882967
	AC16_18d5h37d90min_N	PER2	21.7586	1.68368	0.466956	-3.60565	0.000311376	0.054205
	AC16_18d5h_C	PER2	7.33426	0.136995	0.641131	-0.213678	0.830798	NA
	AC16_18d5h37d90min_C	PER2	12.506	2.06746	0.710131	-2.91138	0.00359836	NA
	AC16_18d5h_N	ARNTL	32.9412	0.151579	0.435818	-0.347805	0.727987	0.914623
	AC16_18d5h37d90min_N	ARNTL	35.5236	-0.155991	0.536103	0.290973	0.771072	0.987343
	AC16_18d5h_C	ARNTL	25.8732	0.27002	0.610318	-0.442426	0.658181	NA
	AC16_18d5h37d90min_C	ARNTL	23.915	-0.000784628	0.797112	0.000984338	0.999215	NA
	AC16_18d5h_N	CLOCK	43.4702	0.0241737	0.317414	-0.0761583	0.939293	0.984481
	AC16_18d5h37d90min_N	CLOCK	46.9192	-0.496669	0.40984	1.21186	0.225566	0.824207
	AC16_18d5h_C	CLOCK	22.1258	0.561902	0.552089	-1.01777	0.308785	NA
	AC16_18d5h37d90min_C	CLOCK	20.3646	0.536387	0.669345	-0.80136	0.422923	NA
	AC16_18d5h_N	TP53	131.547	0.152405	0.294757	-0.517055	0.605118	0.862017
	AC16_18d5h37d90min_N	TP53	161.343	0.57262	0.340206	-1.68316	0.0923448	0.678726
	AC16_18d5h_C	TP53	1168.82	-0.775517	0.411814	1.88317	0.0596768	0.224807
	AC16_18d5h37d90min_C	TP53	1336.77	-0.277721	0.474491	0.585302	0.558344	0.879781
