# Supplementary material for: Cold‐induced chromatin compaction and nuclear retention of clock mRNAs resets the circadian rhythm
Source: EMBO J. 2020 Oct 9;39(22):e105604. doi: 10.15252/embj.2020105604 (PMC7667876; doi:10.15252/embj.2020105604)
Supplement: Supplementary file 11 — Source Data for Expanded View and Appendix [file EMBJ-39-e105604-s016.zip › source_data_EV_fig2.xlsx]

## Sheet: Fig. EV2A
Fig. EV2A
	Pearson correlation coeffiecient calculated for the log2 fold change in cytoplasmic RNA level compared to RNA half life for each temperature condition
	Temperature condition	t_statistic	degrees_of_freedom	p_value	pearsons_r
	T28d24h	-2.98589	8	0.0174428	-0.725991
	T18d24h	1.89372	8	0.0948805	0.556348
	T8d24h	4.63191	8	0.00168386	0.853461

## Sheet: Fig. EV2C
Fig. EV2C
	Fly/Human PAS reads for D. melanogaster spiked in samples exposed to each temperature condition								One way ANOVA on nuclear data
	Spike In Ratio	T37d	T18d24h	T18d24h37d2h						Df	Sum.Sq	Mean.Sq	F.value	P_value
	Nuclear 1	0.127445	0.0972677	0.161472					Temperature Condition	2	0.00179319	0.000896593	0.291233	0.754125
	Nuclear 2	0.110668	0.0584759	0.159069					Residuals	9	0.0277075	0.00307861	NA	NA
	Nuclear 3	0.117135	0.139154	0.136468
	Nuclear 4	0.160116	0.270135	0.177577
	Mean	0.128841	0.141258	0.158646
	S.E.M.	0.0109824	0.0460088	0.00845781
									One way ANOVA on cytoplasmic data
	Spike In Ratio	T37d	T18d24h	T18d24h37d2h						Df	Sum.Sq	Mean.Sq	F.value	P_value
	Cytoplasmic 1	0.0756531	0.0509283	0.0813669					Temperature Condition	2	0.00139752	0.000698762	1.15301	0.358261
	Cytoplasmic 2	0.0659187	0.0483877	0.0865034					Residuals	9	0.00545432	0.000606035	NA	NA
	Cytoplasmic 3	0.0445549	0.122896	0.120675
	Cytoplasmic 4	0.0784411	0.08463	0.0810926
	Mean	0.066142	0.0767104	0.0924096
	S.E.M.	0.00767995	0.0174707	0.00950372
