# Supplementary material for: Cold‐induced chromatin compaction and nuclear retention of clock mRNAs resets the circadian rhythm
Source: EMBO J. 2020 Oct 9;39(22):e105604. doi: 10.15252/embj.2020105604 (PMC7667876; doi:10.15252/embj.2020105604)
Supplement: Supplementary file 11 — Source Data for Expanded View and Appendix [file EMBJ-39-e105604-s016.zip › source_data_EV_fig3.xlsx]

## Sheet: Fig. EV3A-E
Fig. EV3A-E
	Output from two-sided paired t-tests on selected pairwise comparisons of standardized time series data
	Cell Line	Genes	Subcellular compartment	Comparison	t statistic	degrees of freedom	p-value	conf.int1	conf.int2	estimate.mean of the differences	null.value.difference in means	stderr
	AC16	Genes with significantly decreased transcript level in the nucleus T37d to T18d24h	Cytoplasm	T37d v T18d24h	7.54675	1180	8.89039e-14	0.192631	0.327976	0.260303	0	0.0344921
	AC16	Genes with significantly decreased transcript level in the nucleus T37d to T18d24h	Cytoplasm	T18d24h v T18d24h37d2h	6.38922	1180	2.39458e-10	0.145655	0.274753	0.210204	0	0.0328998
	AC16	Genes with significantly decreased transcript level in the nucleus T37d to T18d24h	Cytoplasm	T37d v T18d24h37d2h	11.9472	1180	3.87093e-31	0.39324	0.547775	0.470507	0	0.0393823
	AC16	Genes with significantly decreased transcript level in the nucleus T37d to T18d24h	Nucleus	T37d v T18d24h	159.529	1180	0	2.32103	2.37883	2.34993	0	0.0147305
	AC16	Genes with significantly decreased transcript level in the nucleus T37d to T18d24h	Nucleus	T18d24h v T18d24h37d2h	-66.6317	1180	0	-1.81901	-1.71496	-1.76698	0	0.0265187
	AC16	Genes with significantly decreased transcript level in the nucleus T37d to T18d24h	Nucleus	T37d v T18d24h37d2h	19.6992	1180	6.5237e-75	0.524886	0.641005	0.582946	0	0.0295923
	U2OS	Genes with significantly increased transcript level in the nucleus T37d to T18d24h	Cytoplasm	T37d v T18d24h	-6.64168	833	5.59316e-11	-0.421188	-0.229029	-0.325108	0	0.0489498
	U2OS	Genes with significantly increased transcript level in the nucleus T37d to T18d24h	Cytoplasm	T18d24h v T18d24h37d2h	-10.3276	833	1.30731e-23	-0.488732	-0.332629	-0.410681	0	0.0397653
	U2OS	Genes with significantly increased transcript level in the nucleus T37d to T18d24h	Cytoplasm	T37d v T18d24h37d2h	-14.5286	833	8.56566e-43	-0.835194	-0.636384	-0.735789	0	0.0506443
	U2OS	Genes with significantly decreased transcript level in the nucleus T37d to T18d24h	Cytoplasm	T37d v T18d24h	1.15697	567	0.24777	-0.0463373	0.179172	0.0664174	0	0.0574062
	U2OS	Genes with significantly decreased transcript level in the nucleus T37d to T18d24h	Cytoplasm	T18d24h v T18d24h37d2h	2.53459	567	0.0115258	0.0302762	0.238775	0.134526	0	0.053076
	U2OS	Genes with significantly decreased transcript level in the nucleus T37d to T18d24h	Cytoplasm	T37d v T18d24h37d2h	3.20848	567	0.00140975	0.0779303	0.323956	0.200943	0	0.0626289
	U2OS	Genes with significantly increased transcript level in the nucleus T37d to T18d24h	Nucleus	T37d v T18d24h	-287.264	835	0	-2.23505	-2.20472	-2.21988	0	0.00772766
	U2OS	Genes with significantly increased transcript level in the nucleus T37d to T18d24h	Nucleus	T18d24h v T18d24h37d2h	56.23	835	3.80388e-286	1.14328	1.22598	1.18463	0	0.0210676
	U2OS	Genes with significantly increased transcript level in the nucleus T37d to T18d24h	Nucleus	T37d v T18d24h37d2h	-47.5855	835	5.08085e-240	-1.07795	-0.992549	-1.03525	0	0.0217556
	U2OS	Genes with significantly decreased transcript level in the nucleus T37d to T18d24h	Nucleus	T37d v T18d24h	192.311	567	0	2.14608	2.19037	2.16823	0	0.0112746
	U2OS	Genes with significantly decreased transcript level in the nucleus T37d to T18d24h	Nucleus	T18d24h v T18d24h37d2h	-31.887	567	1.40679e-128	-1.13755	-1.00554	-1.07155	0	0.0336046
	U2OS	Genes with significantly decreased transcript level in the nucleus T37d to T18d24h	Nucleus	T37d v T18d24h37d2h	33.7385	567	1.09292e-137	1.03283	1.16052	1.09668	0	0.0325052
	AC16	Genes with significantly increased transcript level in the nucleus T37d to T28d24h	Cytoplasm	T37d v T28d24h	-13.6885	309	1.15311e-33	-1.03561	-0.775295	-0.90545	0	0.0661468
	AC16	Genes with significantly increased transcript level in the nucleus T37d to T28d24h	Cytoplasm	T28d24h v T28d24h37d2h	-2.50497	309	0.0127606	-0.281886	-0.0338632	-0.157874	0	0.0630244
	AC16	Genes with significantly increased transcript level in the nucleus T37d to T28d24h	Cytoplasm	T37d v T28d24h37d2h	-15.5482	309	1.1356e-40	-1.19789	-0.928757	-1.06332	0	0.068389
	AC16	Genes with significantly decreased transcript level in the nucleus T37d to T28d24h	Cytoplasm	T37d v T28d24h	17.5639	352	4.86516e-50	0.939524	1.17646	1.05799	0	0.0602366
	AC16	Genes with significantly decreased transcript level in the nucleus T37d to T28d24h	Cytoplasm	T28d24h v T28d24h37d2h	-3.63369	352	0.000320992	-0.313288	-0.0932501	-0.203269	0	0.0559401
	AC16	Genes with significantly decreased transcript level in the nucleus T37d to T28d24h	Cytoplasm	T37d v T28d24h37d2h	12.1918	352	9.21044e-29	0.716843	0.992604	0.854724	0	0.0701065
	AC16	Genes with significantly increased transcript level in the nucleus T37d to T28d24h	Nucleus	T37d v T28d24h	-108.086	310	3.89548e-248	-1.79008	-1.72607	-1.75808	0	0.0162655
	AC16	Genes with significantly increased transcript level in the nucleus T37d to T28d24h	Nucleus	T28d24h v T28d24h37d2h	15.3553	310	5.73979e-40	0.636527	0.823633	0.73008	0	0.0475457
	AC16	Genes with significantly increased transcript level in the nucleus T37d to T28d24h	Nucleus	T37d v T28d24h37d2h	-24.7094	310	3.00501e-75	-1.10986	-0.946137	-1.028	0	0.0416035
	AC16	Genes with significantly decreased transcript level in the nucleus T37d to T28d24h	Nucleus	T37d v T28d24h	109.2	354	1.06614e-274	1.66579	1.7269	1.69635	0	0.0155343
	AC16	Genes with significantly decreased transcript level in the nucleus T37d to T28d24h	Nucleus	T28d24h v T28d24h37d2h	-18.062	354	3.78578e-52	-0.920377	-0.739627	-0.830002	0	0.0459529
	AC16	Genes with significantly decreased transcript level in the nucleus T37d to T28d24h	Nucleus	T37d v T28d24h37d2h	17.68	354	1.38517e-50	0.769974	0.962714	0.866344	0	0.0490012

## Sheet: Fig. EV3F-G
Fig. EV3F-G
	DESeq output from AC16 or U2OS cells exposed to each temperature condition compared to cells kept at 37d for selected genes for both nuclear and cytoplasmic fractions
	Temperature condition	Gene	baseMean	log2FoldChange	lfcSE	stat	pvalue	padj
	AC16_18d5h_N	ARNTL	32.9412	0.151579	0.435818	-0.347805	0.727987	0.914623
	AC16_18d10h_N	ARNTL	31.9722	0.183173	0.405919	-0.451255	0.651805	0.868872
	AC16_18d24h_N	ARNTL	23.8595	-0.217758	0.391086	0.556803	0.577662	0.753687
	AC16_18d24h37d2h_N	ARNTL	27.9856	-0.132676	0.454301	0.292043	0.770253	0.950641
	AC16_18d24h37d5h_N	ARNTL	28.473	-1.17588	0.636211	1.84825	0.0645658	0.734689
	AC16_18d24h37d10h_N	ARNTL	32.9767	0.277383	0.554834	-0.49994	0.617118	0.960135
	AC16_18d24h37d24h_N	ARNTL	29.2621	-0.570363	0.578146	0.986539	0.323869	0.999933
	AC16_18d5h_C	ARNTL	25.8732	0.27002	0.610318	-0.442426	0.658181	NA
	AC16_18d10h_C	ARNTL	28.8347	0.660196	0.549221	-1.20206	0.22934	0.711571
	AC16_18d24h_C	ARNTL	22.6921	0.0513986	0.582109	-0.0882972	0.92964	0.990643
	AC16_18d24h37d2h_C	ARNTL	25.5139	0.266824	0.560396	-0.476136	0.633978	0.828102
	AC16_18d24h37d5h_C	ARNTL	21.8236	-0.0718386	0.820213	0.0875854	0.930206	0.972743
	AC16_18d24h37d10h_C	ARNTL	23.6207	0.494083	0.809475	-0.610374	0.541614	NA
	AC16_18d24h37d24h_C	ARNTL	21.8464	-0.330219	0.808292	0.408539	0.682878	0.958693
	AC16_18d5h_N	CLOCK	43.4702	0.0241737	0.317414	-0.0761583	0.939293	0.984481
	AC16_18d10h_N	CLOCK	42.9433	0.0986991	0.324128	-0.304507	0.760742	0.918708
	AC16_18d24h_N	CLOCK	38.2824	0.252909	0.301868	-0.837814	0.402135	0.613466
	AC16_18d24h37d2h_N	CLOCK	38.376	-0.145739	0.360643	0.404108	0.686133	0.931068
	AC16_18d24h37d5h_N	CLOCK	43.1013	-0.304126	0.433644	0.701326	0.4831	0.955974
	AC16_18d24h37d10h_N	CLOCK	40.6424	-0.505375	0.45028	1.12236	0.26171	0.910503
	AC16_18d24h37d24h_N	CLOCK	48.4569	0.607713	0.411391	-1.47721	0.139618	0.999933
	AC16_18d5h_C	CLOCK	22.1258	0.561902	0.552089	-1.01777	0.308785	NA
	AC16_18d10h_C	CLOCK	21.5161	0.582585	0.546657	-1.06572	0.286549	0.750511
	AC16_18d24h_C	CLOCK	15.2715	-0.335251	0.519217	0.645686	0.518483	0.898844
	AC16_18d24h37d2h_C	CLOCK	18.834	0.133502	0.502684	-0.265578	0.790564	0.90983
	AC16_18d24h37d5h_C	CLOCK	17.8357	0.272679	0.709452	-0.384352	0.700717	0.861906
	AC16_18d24h37d10h_C	CLOCK	18.1709	0.511997	0.715771	-0.715309	0.474418	NA
	AC16_18d24h37d24h_C	CLOCK	22.4905	1.07937	0.68618	-1.57301	0.115716	0.877769
	AC16_18d5h_N	TP53	131.547	0.152405	0.294757	-0.517055	0.605118	0.862017
	AC16_18d10h_N	TP53	129.623	0.246873	0.277147	-0.890766	0.373054	0.700864
	AC16_18d24h_N	TP53	100.492	-0.0488458	0.23215	0.210406	0.833351	0.914164
	AC16_18d24h37d2h_N	TP53	114.957	0.00178231	0.301414	-0.00591316	0.995282	0.999054
	AC16_18d24h37d5h_N	TP53	135.546	0.228037	0.369988	-0.616338	0.537672	0.964088
	AC16_18d24h37d10h_N	TP53	129.387	0.162369	0.402949	-0.402952	0.686984	0.975276
	AC16_18d24h37d24h_N	TP53	120.987	-0.309204	0.364419	0.848486	0.396167	0.999933
	AC16_18d5h_C	TP53	1168.82	-0.775517	0.411814	1.88317	0.0596768	0.224807
	AC16_18d10h_C	TP53	1250.26	-0.348704	0.334881	1.04128	0.297747	0.75693
	AC16_18d24h_C	TP53	1163.72	-0.363741	0.312175	1.16518	0.243944	0.793309
	AC16_18d24h37d2h_C	TP53	1268.69	-0.32819	0.351577	0.933479	0.350573	0.632317
	AC16_18d24h37d5h_C	TP53	1182.33	-0.604777	0.486449	1.24325	0.213776	0.531898
	AC16_18d24h37d10h_C	TP53	1243.87	-0.0431179	0.517312	0.0833497	0.933573	0.991106
	AC16_18d24h37d24h_C	TP53	1241.63	-0.543987	0.4699	1.15766	0.247001	0.881749
	U2OS_18d5h_N	REV-ERBα	67.9472	3.40546	0.484472	-7.02922	2.0769e-12	NA
	U2OS_18d24h_N	REV-ERBα	237.435	5.27623	0.416409	-12.6708	8.58357e-37	2.48816e-33
	U2OS_18d24h37d2h_N	REV-ERBα	37.1918	2.22028	0.601074	-3.69386	0.000220876	0.0140939
	U2OS_18d5h_C	REV-ERBα	8.61734	1.10813	1.2512	-0.885652	0.375805	0.99998
	U2OS_18d24h_C	REV-ERBα	122.768	5.32988	0.692892	-7.69223	1.44598e-14	7.60294e-11
	U2OS_18d24h37d2h_C	REV-ERBα	47.8231	4.03705	0.744801	-5.4203	5.94992e-08	0.000335427
	U2OS_18d5h_N	CRY1	106.742	0.0748736	0.358294	-0.208973	0.83447	NA
	U2OS_18d24h_N	CRY1	147.702	0.846269	0.342193	-2.47307	0.0133957	0.0840949
	U2OS_18d24h37d2h_N	CRY1	183.754	1.0927	0.32702	-3.3414	0.000833567	0.0338084
	U2OS_18d5h_C	CRY1	54.8567	-0.0021197	0.676722	0.0031323	0.997501	0.99998
	U2OS_18d24h_C	CRY1	50.6911	-0.538888	0.63423	0.849674	0.395506	0.999827
	U2OS_18d24h37d2h_C	CRY1	53.4072	-0.110675	0.597051	0.18537	0.852939	0.999405
	U2OS_18d5h_N	CRY2	43.5208	-0.110825	0.475097	0.233269	0.815553	NA
	U2OS_18d24h_N	CRY2	116.233	2.01508	0.365198	-5.51776	3.4335e-08	4.37488e-06
	U2OS_18d24h37d2h_N	CRY2	94.1116	1.41736	0.41648	-3.40319	0.000666042	0.0296552
	U2OS_18d5h_C	CRY2	23.9443	-1.44982	0.88409	1.6399	0.101026	0.99998
	U2OS_18d24h_C	CRY2	27.7821	-1.14773	0.790956	1.45106	0.146762	0.999827
	U2OS_18d24h37d2h_C	CRY2	54.6747	1.07311	0.647035	-1.65851	0.0972145	0.999405
	U2OS_18d5h_N	PER1	79.5668	0.539871	0.382363	-1.41193	0.15797	NA
	U2OS_18d24h_N	PER1	219.059	2.49962	0.321644	-7.77138	7.76333e-15	6.00105e-12
	U2OS_18d24h37d2h_N	PER1	143.2	1.54045	0.352263	-4.37301	1.22543e-05	0.00177918
	U2OS_18d5h_C	PER1	87.3748	1.14411	0.648854	-1.76327	0.0778547	0.99998
	U2OS_18d24h_C	PER1	72.2238	0.512202	0.66207	-0.773637	0.439145	0.999827
	U2OS_18d24h37d2h_C	PER1	215.448	2.77912	0.561588	-4.94868	7.47192e-07	0.0028082
	U2OS_18d5h_N	PER2	32.4327	-0.427948	0.550971	0.776716	0.437326	NA
	U2OS_18d24h_N	PER2	34.6637	-0.281623	0.552425	0.509795	0.610195	0.800447
	U2OS_18d24h37d2h_N	PER2	105.372	2.01673	0.403414	-4.99915	5.7583e-07	0.00019892
	U2OS_18d5h_C	PER2	21.8006	0.184842	0.86115	-0.214645	0.830044	0.99998
	U2OS_18d24h_C	PER2	17.8732	-0.736885	0.827055	0.890975	0.372943	0.999827
	U2OS_18d24h37d2h_C	PER2	50.5743	1.97016	0.624303	-3.15577	0.00160077	0.501352
	U2OS_18d5h_N	ARNTL	44.529	0.162127	0.5032	-0.322192	0.747307	NA
	U2OS_18d24h_N	ARNTL	43.7395	0.0473291	0.486106	-0.0973637	0.922438	0.964595
	U2OS_18d24h37d2h_N	ARNTL	36.6422	-0.878256	0.535736	1.63934	0.101142	0.460433
	U2OS_18d5h_C	ARNTL	22.784	0.855034	0.873233	-0.979159	0.327501	0.99998
	U2OS_18d24h_C	ARNTL	30.8666	1.30959	0.710957	-1.842	0.0654744	0.999827
	U2OS_18d24h37d2h_C	ARNTL	17.6542	0.203538	0.824818	-0.246767	0.805088	0.999405
	U2OS_18d5h_N	CLOCK	79.4381	0.0596354	0.383737	-0.155407	0.8765	NA
	U2OS_18d24h_N	CLOCK	65.1329	-0.618821	0.430218	1.43839	0.150324	0.380985
	U2OS_18d24h37d2h_N	CLOCK	80.3305	-0.257293	0.411605	0.625096	0.531908	0.842622
	U2OS_18d5h_C	CLOCK	39.9513	0.0508351	0.718127	-0.0707885	0.943566	0.99998
	U2OS_18d24h_C	CLOCK	35.6907	-0.594655	0.65908	0.902249	0.366925	0.999827
	U2OS_18d24h37d2h_C	CLOCK	35.8541	-0.309905	0.670696	0.462065	0.644035	0.999405
