# Supplementary material for: Cold‐induced chromatin compaction and nuclear retention of clock mRNAs resets the circadian rhythm
Source: EMBO J. 2020 Oct 9;39(22):e105604. doi: 10.15252/embj.2020105604 (PMC7667876; doi:10.15252/embj.2020105604)
Supplement: Supplementary file 11 — Source Data for Expanded View and Appendix [file EMBJ-39-e105604-s016.zip › source_data_EV_fig4.xlsx]

## Sheet: Fig. EV4A-C
Fig. EV4A-C
	REV-ERBα RNA-FISH dots / Nuclear Area						Welch's two-sided t-test for significance of the difference in mean dots per nuclear area
		Mean	S.E.M.	Number_Of_Images				t_statistic	degrees_of_freedom.df	p_value
	U2OS WT T18d24h	0.10027	0.00309617	53			WT v KO Welch's two-sided t-test	25.2236	61.7131	3.30205e-34
	U2OS REV-ERBα KO T18d24h	0.0186085	0.000946108	63
	REV-ERBα RNA-FISH dots / Cytoplasmic Area						Welch's two-sided t-test for significance of the difference in mean dots per cytoplasmic area
		Mean	S.E.M.	Number_Of_Images				t_statistic	degrees_of_freedom.df	p_value
	U2OS WT T18d24h	0.0631963	0.00270376	53			WT v KO Welch's two-sided t-test	16.9432	60.0112	1.51513e-24
	U2OS REV-ERBα KO T18d24h	0.0156563	0.000749953	63
	U2OS cell circadian period						Welch's two-sided t-test for significance of the difference in circadian period length means
		Mean (h)	S.E.M. (h)	Number_Of_Wells				t_statistic	degrees_of_freedom.df	p_value
	WT	24.1111	0.063131	119			WT v KO Welch's two-sided t-test	-24.5313	228.953	5.20667e-66
	KO	26.5472	0.0766547	120
	log2(KO/WT U2OS cell circadian amplitude)						One-sample t-test for the significance of the difference of the mean log2(KO/WT ratio) from 0
		Mean	S.E.M.	Number_Of_Well_Ratios				t_statistic	degrees_of_freedom.df	p_value
	log2(KO/WT)	1.43808	0.0387272	119			One-sample t.test (mu = 0)	37.1334	118	6.1291e-67

## Sheet: Fig. EV4G
Fig. EV4G
	Statistics for "time to peak marked x" plots
	Comparison	4 or 6 Distinct profile experiment	Condition1	Condition2	Mean_Condition1	Number of Wells Condition1	Mean_Condition2	Number of Wells Condition2	Difference_Between_Means	P_value (Brown-Forsythe test)	Padj		Mean = Mean of the absolute difference of individual well times from the median of all well times for a particular condition
	G	4	WT_T37d	WT_T18d5h	5.96667	60	2.89167	60	3.075	1.82041e-07	5.46124e-07		Padj = P value adjusted for multiple testing using the Holm method for each group of three p values
	H	4	KO_T37d	KO_T18d5h	6.61667	60	6.275	60	0.341667	0.677302	0.677302
	I	4	WT_T18d5h	KO_T18d5h	2.89167	60	6.275	60	-3.38333	4.3593e-07	8.7186e-07
	ANOVA statistics from Brown-Forsythe test
		Df	Sum.Sq	Mean.Sq	F.value	P_value
	G_group	1	283.669	283.669	30.752	1.82041e-07
	G_Residuals	118	1088.48	9.2244	NA	NA
	H_group	1	3.50208	3.50208	0.174043	0.677302
	H_Residuals	118	2374.4	20.122	NA	NA
	I_group	1	343.408	343.408	28.6324	4.3593e-07
	I_Residuals	118	1415.26	11.9937	NA	NA
