# Supplementary material for: Cold‐induced chromatin compaction and nuclear retention of clock mRNAs resets the circadian rhythm
Source: EMBO J. 2020 Oct 9;39(22):e105604. doi: 10.15252/embj.2020105604 (PMC7667876; doi:10.15252/embj.2020105604)
Supplement: Supplementary file 11 — Source Data for Expanded View and Appendix [file EMBJ-39-e105604-s016.zip › source_data_EV_fig5.xlsx]

## Sheet: Fig. EV5B,C,E,F
Fig. EV5B,C,E,F
	U2OS WT 18d24h Phase shift (% of period length)
		a1	a2	b1	b2	c1	c2	d1	d2	e1	e2	f1	f2
	Well1	-0.829494	-0.788019	-0.570277	-0.591014	-0.39401	-0.31106	-0.269585	-0.290323	-0.0725807	-0.093318	0.0725807	0.103687
	Well2	-0.829494	-0.77765	-0.570277	-0.570277	-0.39401	-0.290323	-0.279954	-0.290323	-0.0518434	-0.062212	0.0829494	0.114055
	Well3	-0.829494	-0.788019	-0.570277	-0.591014	-0.414747	-0.300691	-0.269585	-0.279954	-0.0725807	-0.0725807	0.093318	0.124424
	Well4	-0.829494	-0.798388	-0.570277	-0.580646	-0.39401	-0.279954	-0.290323	-0.279954	-0.0518434	-0.103687	0.0829494	0.114055
	Well5	-0.829494	-0.798388	-0.570277	-0.570277	-0.414747	-0.300691	-0.279954	-0.290323	-0.0725807	-0.0725807	0.093318	0.124424
	Well6	-0.829494	-0.788019	-0.570277	-0.580646	-0.414747	-0.31106	-0.259217	-0.269585	-0.062212	-0.0829494	0.0829494	0.103687
	Well7	-0.829494	-0.77765	-0.580646	-0.580646	-0.414747	-0.31106	-0.279954	-0.279954	-0.0725807	-0.0725807	0.0725807	0.103687
	Well8	-0.819125	-0.798388	-0.570277	-0.570277	-0.414747	-0.300691	-0.279954	-0.290323	-0.0725807	-0.0725807	0.0829494	0.103687
	Well9	-0.829494	-0.77765	-0.570277	-0.54954	-0.404378	-0.31106	-0.279954	-0.290323	-0.0829494	-0.0725807	0.0725807	0.103687
	Well10	-0.839862	NA	-0.580646	-0.570277	-0.404378	-0.300691	-0.279954	-0.290323	-0.0829494	-0.0829494	0.0725807	0.093318
	Mean	-0.829494	-0.788019	-0.572351	-0.575461	-0.406452	-0.301728	-0.276844	-0.285138	-0.0694701	-0.0788019	0.0808756	0.108871
	StDev	0.00488784	0.00897953	0.00437182	0.0122196	0.00952815	0.0103109	0.00853624	0.00733176	0.0109841	0.0121706	0.00817892	0.0100765
	P_value	1.20647e-21	4.09734e-17	1.62191e-20	1.59817e-16	5.59459e-16	2.59683e-14	1.21183e-14	2.23484e-15	0.000165988	1.87851e-05	4.02449e-07	9.12599e-09
	Padj	1.44776e-20	4.09734e-16	1.7841e-19	1.43835e-15	4.47567e-15	1.29841e-13	7.27098e-14	1.56439e-14	0.000165988	3.75703e-05	1.20735e-06	3.65039e-08
	U2OS KO 18d24h Phase shift (% of period length)
		a1	a2	b1	b2	c1	c2	d1	d2	e1	e2	f1	f2
	Well1	-0.998223	-0.894634	-0.913468	-0.828714	-0.762793	-0.715707	-0.452026	-0.40494	-0.395522	-0.329602	-0.244847	-0.226013
	Well2	-0.998223	-0.894634	-0.913468	-0.838131	-0.781628	-0.743959	-0.461443	-0.395522	-0.386105	-0.320185	-0.254264	-0.23543
	Well3	-1.00764	-0.894634	-0.904051	-0.828714	-0.77221	-0.734542	-0.452026	-0.40494	-0.395522	-0.320185	-0.254264	-0.23543
	Well4	-0.998223	-0.894634	-0.913468	-0.828714	-0.77221	-0.743959	-0.461443	-0.395522	-0.395522	-0.339019	-0.291933	-0.23543
	Well5	-0.998223	-0.904051	-0.922886	-0.838131	-0.791045	-0.753376	-0.452026	-0.414357	-0.386105	-0.348436	-0.254264	-0.226013
	Well6	-0.979389	-0.913468	-0.904051	-0.838131	-0.77221	-0.743959	-0.442608	-0.386105	-0.386105	-0.320185	-0.254264	-0.244847
	Well7	-0.998223	-0.904051	-0.913468	-0.828714	-0.781628	-0.734542	-0.452026	-0.395522	-0.395522	-0.329602	-0.263682	-0.244847
	Well8	-0.979389	-0.904051	-0.913468	-0.828714	-0.781628	-0.734542	-0.442608	-0.395522	-0.395522	-0.329602	-0.273099	-0.244847
	Well9	-0.988806	-0.904051	-0.913468	-0.838131	-0.791045	-0.743959	-0.442608	-0.395522	-0.386105	-0.339019	-0.263682	-0.244847
	Well10	-1.00764	-0.913468	-0.913468	-0.838131	-0.800462	-0.743959	-0.452026	-0.395522	-0.395522	-0.339019	-0.273099	-0.254264
	Mean	-0.995398	-0.902168	-0.912527	-0.833422	-0.780686	-0.73925	-0.451084	-0.398348	-0.391756	-0.331485	-0.26274	-0.239197
	StDev	0.00997611	0.00742839	0.00534564	0.0049633	0.0112745	0.0101717	0.00694862	0.00775292	0.00486302	0.00972604	0.0136468	0.00909788
	P_value	1.30551e-19	2.33908e-20	1.08598e-21	1.32358e-21	3.98788e-18	2.6709e-18	1.13066e-17	1.07677e-16	1.92412e-18	5.62671e-15	1.45853e-12	1.09745e-13
	Padj	1.17496e-18	2.33908e-19	1.30318e-20	1.45593e-20	2.39273e-17	1.86963e-17	5.65329e-17	4.30708e-16	1.5393e-17	1.68801e-14	1.45853e-12	2.19489e-13
	U2OS WT 18d24h log2(amplitude fold change)
		a1	a2	b1	b2	c1	c2	d1	d2	e1	e2	f1	f2
	Well1	3.76109	3.58049	3.52636	4.00258	3.17681	3.39381	2.23097	2.65498	2.149	2.9296	2.03764	2.28354
	Well2	3.71195	3.72737	3.35318	3.9108	2.78606	3.31908	2.32797	2.59272	1.97624	2.86395	1.93916	2.47539
	Well3	3.93469	3.7667	3.34265	4.34164	2.91205	3.09666	2.81467	2.8418	2.11068	2.49775	2.01782	2.37499
	Well4	3.89053	3.82422	3.2137	4.16527	2.80201	3.01784	2.32675	2.65896	2.3034	2.83251	1.89498	2.08014
	Well5	3.77145	3.88299	3.35594	4.26089	2.61153	3.30971	2.38482	2.50635	2.32966	2.9914	1.71303	2.10353
	Well6	4.10136	3.62134	3.19083	3.76034	2.80369	3.62588	2.47549	2.70261	2.2969	2.78494	2.23706	2.47349
	Well7	3.92147	3.67084	3.41469	4.01565	2.91316	3.65311	2.52033	2.55486	2.12575	2.7181	2.06903	2.89921
	Well8	3.73018	3.87066	3.45615	3.94442	3.02442	3.35799	2.29815	2.87503	2.35703	2.70914	1.71462	2.3628
	Well9	3.94169	3.69658	3.4494	3.97326	2.90631	3.46392	2.56668	2.67763	2.20086	2.41839	2.04921	2.41018
	Well10	4.14314	NA	3.4298	4.21497	2.96179	3.56892	2.64778	2.34102	1.99229	2.62773	2.15388	2.5233
	Mean	3.89076	3.73791	3.37327	4.05898	2.88978	3.38069	2.45936	2.64059	2.18418	2.73735	1.98264	2.39866
	StDev	0.149935	0.107024	0.106145	0.180422	0.152866	0.210435	0.181291	0.155855	0.136771	0.182932	0.17137	0.231267
	P_value	4.97086e-14	1.16904e-13	9.80854e-15	1.7001e-13	1.34646e-12	4.46978e-12	3.62914e-11	4.27228e-12	1.1176e-11	1.21044e-11	2.58746e-10	4.20479e-10
	Padj	5.46795e-13	1.16904e-12	1.17703e-13	1.53009e-12	1.07717e-11	2.9906e-11	1.08874e-10	2.9906e-11	5.58798e-11	5.58798e-11	5.17492e-10	5.17492e-10
	U2OS KO 18d24h log2(amplitude fold change)
		a1	a2	b1	b2	c1	c2	d1	d2	e1	e2	f1	f2
	Well1	2.09515	1.62672	2.66931	2.07233	2.18959	2.3269	1.41295	0.971923	1.56476	1.09307	0.775426	0.653696
	Well2	2.10856	1.5707	2.6463	2.07409	2.32479	2.59033	1.48991	1.04125	1.36748	1.12789	1.00892	1.12732
	Well3	2.30198	1.41192	2.7175	2.13437	2.49446	2.54576	1.46683	1.07978	1.62911	1.19045	1.06896	1.11054
	Well4	2.0158	1.73578	2.64253	2.21844	2.13849	2.56063	1.61337	1.08818	1.59609	1.24684	1.47804	1.35768
	Well5	2.20015	1.6449	2.79525	2.27893	2.35801	2.34526	1.70238	0.997221	1.68008	1.15451	1.48136	1.38067
	Well6	2.0352	1.31523	2.5311	2.04481	2.37621	2.89283	1.30321	0.978834	1.5233	0.969698	1.65904	1.19525
	Well7	1.97663	1.6468	2.80627	1.98865	2.53781	2.72441	1.38386	0.819235	1.55212	1.06163	1.57037	1.30591
	Well8	1.9313	1.61931	2.72842	2.26035	2.43276	2.66619	1.3316	0.807489	1.74871	1.12503	1.38101	1.29147
	Well9	2.02917	1.6647	2.68656	2.31839	2.3022	2.66758	1.50384	1.11924	1.85778	1.11558	1.72853	1.65757
	Well10	2.16681	1.4478	2.88256	2.24488	2.55482	2.79577	1.49969	1.02322	1.88317	0.974585	1.58742	1.66182
	Mean	2.08607	1.56839	2.71058	2.16352	2.37091	2.61157	1.47076	0.992638	1.64026	1.10593	1.37391	1.27419
	StDev	0.112267	0.13267	0.0997349	0.114577	0.139328	0.179884	0.122306	0.105955	0.157514	0.0870747	0.315889	0.289913
	P_value	3.24781e-12	4.73637e-10	5.83468e-14	2.55217e-12	5.18409e-12	1.742e-11	5.32282e-10	5.20943e-08	1.22899e-09	1.58112e-09	4.70152e-06	6.16154e-06
	Padj	3.24781e-11	3.31546e-09	7.00162e-13	2.80739e-11	4.66568e-11	1.3936e-10	3.31546e-09	1.56283e-07	6.14496e-09	6.3245e-09	9.40303e-06	9.40303e-06
	U2OS WT 18d5h Phase shift (% of period length)
		a1	a2	w1	b1	b2	c1	c2	x1	d1	d2	y1	e1	e2	f1	f2	z1
	Well1	-0.145161	-0.103687	-0.197005	0.0207373	0.0518434	0.145161	0.15553	0.062212	0.248848	0.269585	0.176267	0.404378	0.342166	0.70507	0.808756	0.746544
	Well2	-0.145161	-0.114055	-0.176267	0.0518434	0.0207373	0.134793	0.134793	0.0414747	0.290323	0.238479	0.186636	0.425116	0.228111	0.746544	0.767282	0.445853
	Well3	-0.217742	-0.124424	-0.134793	0	0.0207373	0.197005	0.165899	0.0725807	0.269585	0.248848	0.165899	0.414747	0.217742	0.850231	0.725807	0.8606
	Well4	-0.197005	-0.124424	-0.124424	0.0414747	0.0207373	0.165899	0.165899	0.0414747	0.259217	0.228111	0.165899	0.342166	0.228111	0.798388	0.632489	0.601383
	Well5	-0.197005	-0.0829494	-0.165899	0.0725807	0.0207373	0.165899	0.15553	0.0414747	0.269585	0.259217	0.165899	0.445853	0.31106	0.435484	0.808756	0.570277
	Well6	-0.197005	-0.0829494	-0.217742	0.062212	0.0414747	0.134793	0.145161	0.062212	0.248848	0.279954	0.114055	0.414747	0.362904	0.694701	0.798388	0.673964
	Well7	-0.217742	-0.062212	-0.176267	0.062212	0.062212	0.165899	0.134793	0.0518434	0.279954	0.342166	0.15553	0.373272	0.259217	0.756913	0.808756	0.435484
	Well8	-0.176267	-0.114055	-0.176267	0.0414747	0.031106	0.15553	0.145161	0.062212	0.300691	0.300691	0.165899	0.352535	0.228111	0.70507	0.798388	0.653226
	Well9	-0.176267	-0.0829494	-0.145161	0.0518434	0.031106	0.134793	0.134793	0.0829494	0.269585	0.279954	0.114055	0.456222	0.352535	0.725807	0.673964	0.591014
	Well10	-0.197005	-0.134793	-0.217742	0.0518434	0.0518434	0.15553	0.124424	0.062212	0.290323	0.321429	0.15553	0.362904	0.404378	0.756913	0.736176	0.653226
	Well11	NA	NA	-0.207373	NA	NA	NA	NA	0.114055	NA	NA	0.186636	NA	NA	NA	NA	0.725807
	Well12	NA	NA	-0.176267	NA	NA	NA	NA	0.114055	NA	NA	0.15553	NA	NA	NA	NA	0.601383
	Well13	NA	NA	-0.186636	NA	NA	NA	NA	0.103687	NA	NA	0.197005	NA	NA	NA	NA	0.684332
	Well14	NA	NA	-0.176267	NA	NA	NA	NA	0.114055	NA	NA	0.269585	NA	NA	NA	NA	0.725807
	Well15	NA	NA	-0.165899	NA	NA	NA	NA	0.134793	NA	NA	0.290323	NA	NA	NA	NA	0.673964
	Mean	-0.186636	-0.10265	-0.176267	0.0456222	0.0352535	0.15553	0.146198	0.0774194	0.272696	0.276844	0.17765	0.399194	0.293433	0.717512	0.755876	0.642858
	StDev	0.025864	0.0236695	0.0274329	0.0214174	0.0156105	0.0195514	0.0142084	0.0310731	0.0176572	0.0362657	0.0476551	0.0394827	0.0691331	0.109819	0.0626807	0.109872
	P_value	2.20604e-08	3.04573e-05	2.54211e-11	0.732919	0.992366	1.82802e-08	2.4871e-09	0.00208232	9.74322e-12	5.00439e-09	2.95743e-08	2.32048e-10	7.26169e-07	6.44213e-09	2.68487e-11	2.96147e-12
	Padj	1.54423e-07	0.000121829	3.55896e-10	1	1	1.46242e-07	2.73581e-08	0.00624695	1.46148e-10	5.00439e-08	1.77446e-07	2.78458e-09	3.63084e-06	5.79792e-08	3.55896e-10	4.73835e-11
	U2OS KO 18d5h Phase shift (% of period length)
		a1	a2	w1	b1	b2	c1	c2	x1	d1	d2	y1	e1	e2	f1	f2	z1
	Well1	-0.103589	-0.0847548	0.113006	0	0.0376688	0.0376688	0.0282516	0.047086	0.0659204	0.0376688	0.094172	0.131841	0.122424	0.160092	0.141258	0.122424
	Well2	-0.103589	-0.0659204	0.113006	-0.0659204	-0.0376688	-0.047086	0.0094172	0.0188344	0.047086	0.0565032	0.0376688	0.122424	0.094172	0.160092	0.122424	0.0659204
	Well3	-0.113006	-0.0753376	0.0565032	-0.0376688	-0.047086	-0.0659204	-0.0094172	0.0094172	0.0376688	0.047086	0.047086	0.103589	0.0847548	0.0659204	0.094172	0.0376688
	Well4	-0.131841	-0.131841	0.0376688	-0.0659204	-0.0188344	-0.0376688	-0.047086	0.0188344	0.0565032	0.0565032	0.0753376	0.122424	0.0753376	0.0376688	0.0659204	0.0376688
	Well5	-0.113006	-0.113006	0.0376688	-0.094172	-0.0188344	-0.0565032	-0.0659204	0.0094172	0.0376688	0.0376688	0.0565032	0.094172	0.0847548	0.0188344	0.0847548	0
	Well6	-0.0847548	-0.0376688	-0.0094172	0	-0.0094172	-0.0188344	-0.0282516	0.0376688	0.103589	0.0753376	0.0659204	0.131841	0.113006	0.047086	0.0753376	0.047086
	Well7	0	-0.047086	-0.0188344	-0.0659204	0	-0.0847548	-0.0565032	0.0188344	0.0753376	0.0753376	0.0847548	0.131841	0.0753376	0.0753376	0.0376688	0.047086
	Well8	-0.0565032	0.103589	-0.047086	-0.0188344	-0.0659204	-0.113006	-0.103589	0.0188344	0.0753376	0.0753376	0.0565032	0.131841	0.0847548	0.0376688	0.0282516	0
	Well9	-0.0282516	-0.103589	-0.0188344	-0.047086	-0.0659204	-0.094172	-0.0659204	-0.0094172	0.0753376	0.094172	0.0565032	0.113006	0.0847548	0.0188344	0.047086	-0.0188344
	Well10	-0.113006	-0.094172	0.0094172	-0.0659204	-0.0659204	-0.103589	-0.113006	0	0.0753376	0.0753376	0.047086	0.103589	0.0847548	0	0.0094172	-0.0094172
	Well11	NA	NA	0	NA	NA	NA	NA	0.141258	NA	NA	0.122424	NA	NA	NA	NA	0.0282516
	Well12	NA	NA	-0.0565032	NA	NA	NA	NA	0.094172	NA	NA	0.113006	NA	NA	NA	NA	0.0282516
	Well13	NA	NA	-0.122424	NA	NA	NA	NA	0.0753376	NA	NA	0.0753376	NA	NA	NA	NA	-0.047086
	Well14	NA	NA	-0.103589	NA	NA	NA	NA	0.047086	NA	NA	0.047086	NA	NA	NA	NA	-0.0094172
	Well15	NA	NA	-0.047086	NA	NA	NA	NA	0.047086	NA	NA	0.047086	NA	NA	NA	NA	0.047086
	Mean	-0.0847548	-0.0649787	-0.00376688	-0.0461443	-0.0291933	-0.0583866	-0.0452026	0.0382966	0.0649787	0.0630952	0.0684317	0.118657	0.0904051	0.0621535	0.070629	0.0251125
	StDev	0.0428112	0.0659129	0.0684473	0.0315316	0.0339397	0.0452287	0.0458777	0.0398692	0.0205603	0.0188605	0.025535	0.014178	0.0155058	0.0561884	0.0417035	0.0411514
	P_value	0.0151637	0.245303	0.989834	0.646014	0.957753	0.286018	0.625773	0.862666	0.0233541	0.0278681	0.0071519	4.71306e-08	8.73055e-06	0.255601	0.0760991	0.982767
	Padj	0.197128	1	1	1	1	1	1	1	0.280249	0.306549	0.100127	7.5409e-07	0.000130958	1	0.760991	1
	U2OS WT 18d5h log2(amplitude fold change)
		a1	a2	w1	b1	b2	c1	c2	x1	d1	d2	y1	e1	e2	f1	f2	z1
	Well1	1.35629	1.1879	1.03609	1.63124	1.31455	1.25209	1.1541	0.992019	-0.201035	0.0611897	-1.30103	-0.311415	-2.4954	-1.09268	-1.52588	-0.446296
	Well2	1.39265	1.43976	1.11968	1.40725	1.48079	1.04681	1.18521	0.499477	-0.50136	0.101565	-0.773039	-1.84732	-2.05794	-2.19476	-1.48805	-2.02403
	Well3	1.6496	1.0921	1.57978	1.52213	1.45111	1.29223	1.16582	0.408546	-0.24223	0.0270956	-0.526557	-0.4036	-2.08705	-1.95851	-1.82297	-2.10799
	Well4	1.97001	1.14817	1.26672	1.64277	1.20699	1.36665	0.892742	0.695184	-0.467057	0.0827106	-0.470712	-2.28964	-2.79927	-1.59545	-2.08853	-1.70425
	Well5	1.96753	0.99063	1.00973	1.34961	1.24004	0.980175	0.810382	0.878041	-0.0372214	0.0364503	-1.11573	-2.19273	-1.57282	-3.79314	-2.85399	-0.735059
	Well6	2.17461	0.992448	1.16352	1.51707	1.30951	1.404	1.15478	0.826118	-0.40574	-0.0811327	-0.339214	-1.33769	-1.32154	-0.946915	-1.1088	-0.659579
	Well7	1.33307	0.610781	1.47544	0.960501	1.17623	1.43972	1.15207	0.604484	-0.270451	-0.174636	-0.933749	-1.58851	-2.40283	-0.925297	-2.02338	-2.6147
	Well8	2.03785	0.487777	1.35808	1.60563	1.19982	1.04558	1.10976	0.706233	-0.232703	-0.246077	-0.31214	-1.06329	-2.27319	-1.46205	-2.12029	-0.46927
	Well9	1.3943	0.54132	1.61438	1.49799	1.03359	0.848924	0.895178	0.668635	-0.221086	-0.110364	-1.17363	-0.886968	-1.75404	-1.11627	-2.36628	-1.14342
	Well10	1.80206	0.581757	1.55402	1.41238	1.30154	1.06977	1.02202	0.704214	-0.348748	-0.0465412	0.0769713	-1.79636	-1.15454	-1.08253	-3.75569	-0.570272
	Well11	NA	NA	1.05957	NA	NA	NA	NA	1.61614	NA	NA	-0.224188	NA	NA	NA	NA	-0.795252
	Well12	NA	NA	1.589	NA	NA	NA	NA	0.591905	NA	NA	-0.199301	NA	NA	NA	NA	-1.82271
	Well13	NA	NA	1.66286	NA	NA	NA	NA	0.784179	NA	NA	-0.179961	NA	NA	NA	NA	-0.331022
	Well14	NA	NA	1.41016	NA	NA	NA	NA	0.627852	NA	NA	0.0032085	NA	NA	NA	NA	-0.690518
	Well15	NA	NA	1.59666	NA	NA	NA	NA	0.57286	NA	NA	0.320462	NA	NA	NA	NA	-0.752078
	Mean	1.7078	0.907265	1.36638	1.45466	1.27142	1.17459	1.05421	0.745059	-0.292763	-0.034974	-0.476574	-1.37175	-1.99186	-1.61676	-2.11539	-1.12443
	StDev	0.322648	0.328711	0.237394	0.199707	0.131751	0.202063	0.139133	0.282492	0.139563	0.116768	0.486967	0.696253	0.532242	0.878715	0.756314	0.729502
	P_value	3.90372e-07	0.00142486	4.47362e-10	4.62279e-08	7.59463e-09	9.5022e-07	2.03704e-07	0.00157031	0.999095	1	0.527567	0.00149646	4.46646e-06	0.00139691	3.88588e-05	0.00218876
	Padj	4.68446e-06	0.0111753	7.1578e-09	6.47191e-07	1.13919e-07	1.04524e-05	2.64815e-06	0.0111753	1	1	1	0.0111753	4.46646e-05	0.0111753	0.000349729	0.0111753
	U2OS KO 18d5h log2(amplitude fold change)
		a1	a2	w1	b1	b2	c1	c2	x1	d1	d2	y1	e1	e2	f1	f2	z1
	Well1	-0.456584	-0.264397	-0.330804	-0.547529	-0.0387658	-0.364358	0.281023	-0.0645741	-0.0304667	0.305371	-0.0384138	-0.714491	0.0204112	-1.50606	-1.14192	-1.33432
	Well2	-0.808161	-0.401329	-0.189032	0.033854	-0.511578	0.0130015	0.113317	0.27018	0.0499003	0.249485	-0.281749	-0.550741	0.215496	-1.44623	-0.0415529	-1.05154
	Well3	-0.402009	-0.282795	-0.197418	-0.200561	-0.405489	0.0359448	0.189795	-0.146104	0.149352	0.401448	0.076554	0.115245	0.238304	-1.03519	-0.412479	-0.483367
	Well4	-0.418413	-0.547969	-0.730523	-0.287993	-0.317227	0.28192	0.356959	0.269527	-0.0741448	0.293582	0.236367	0.133639	0.0649776	-0.973303	-0.442495	-0.310588
	Well5	-0.390772	-0.0134045	-0.133339	0.0172812	0.492807	0.40112	0.427971	0.149787	-0.0293369	0.28475	0.0337249	-0.0153818	0.0625665	-0.311411	-0.0926826	-0.498159
	Well6	-0.848876	-0.416344	-0.716047	-0.0132259	-0.252002	0.169208	0.310827	-0.0988984	-0.0429251	0.182224	-0.0715627	-0.0565811	0.0621399	-0.652919	-0.283342	-0.177007
	Well7	-0.784249	-0.538266	-0.158233	-0.102235	-0.479161	0.368936	-0.001414	-0.0216999	0.045051	0.313932	-0.0454895	-0.0640447	-0.111848	-0.556389	-0.572842	-0.0527175
	Well8	-1.2131	-2.15177	-0.190088	-0.320063	-0.0284034	0.631853	0.176085	0.261724	0.0305521	0.229648	0.0393632	0.008139	0.22284	-0.592421	-0.31823	-0.37647
	Well9	-0.475655	-0.234851	-0.276016	-0.694654	-0.318745	0.224963	-0.0453232	0.148428	0.126328	0.420229	-0.115004	0.0210485	0.12826	-0.427809	-0.17397	-0.301464
	Well10	-0.72656	0.0572373	-0.312409	-0.403025	-0.182959	0.340158	0.270236	0.211641	0.129583	0.389036	-0.187282	0.0851864	0.249183	-0.691606	-0.680639	-0.122698
	Well11	NA	NA	-0.701513	NA	NA	NA	NA	-0.596954	NA	NA	-0.64464	NA	NA	NA	NA	-0.466835
	Well12	NA	NA	-1.11198	NA	NA	NA	NA	-0.394675	NA	NA	-0.34765	NA	NA	NA	NA	-0.416081
	Well13	NA	NA	-0.388833	NA	NA	NA	NA	-0.187076	NA	NA	-0.353911	NA	NA	NA	NA	-0.158055
	Well14	NA	NA	-0.553243	NA	NA	NA	NA	0.00333503	NA	NA	-0.101499	NA	NA	NA	NA	-0.360453
	Well15	NA	NA	0.0265538	NA	NA	NA	NA	-0.329841	NA	NA	-0.427095	NA	NA	NA	NA	-0.595403
	Mean	-0.652438	-0.479389	-0.397528	-0.251815	-0.204152	0.210275	0.207948	-0.0350133	0.0353893	0.30697	-0.148553	-0.103798	0.115233	-0.819335	-0.416015	-0.447011
	StDev	0.2699	0.620473	0.304657	0.246831	0.295019	0.271362	0.152278	0.26413	0.0796621	0.0775008	0.227429	0.289159	0.117173	0.409717	0.32537	0.34324
	P_value	0.0410337	0.511939	0.858688	0.992435	0.992701	0.99464	0.999864	0.999994	1	0.999977	0.999974	0.9988	0.999998	0.0149175	0.741563	0.664362
	Padj	0.615506	1	1	1	1	1	1	1	1	1	1	1	1	0.238681	1	1
