# Supplementary material for: Cold‐induced chromatin compaction and nuclear retention of clock mRNAs resets the circadian rhythm
Source: EMBO J. 2020 Oct 9;39(22):e105604. doi: 10.15252/embj.2020105604 (PMC7667876; doi:10.15252/embj.2020105604)
Supplement: Supplementary file 13 — Source Data for Figure 1 [file EMBJ-39-e105604-s011.xlsx]

## Sheet: Fig. 1B
Fig. 1B
	Chromatin:nuclear volume and nuclear volume for all cells imaged (repeat 1)							Temperature Condition Key
	Repeat	Condition	Chromatin:Nuclear Volume	Nuclear Volume (µm3)				Short form	Meaning
	Rep1	T37d	0.727766	1383.64				T37d	37°C
	Rep1	T37d	0.725531	1311.01				T28d24h	28°C 24h
	Rep1	T37d	0.752201	989.912				T18d5h	18°C 5h
	Rep1	T37d	0.729691	792.121				T18d24h	18°C 24h
	Rep1	T37d	0.665676	2238.73				T18d24h37d2h	18°C 24h, 37°C 2h
	Rep1	T37d	0.732877	886.85				T8d24h	8°C 24h
	Rep1	T37d	0.701247	1764.68
	Rep1	T37d	0.756571	723.807
	Rep1	T37d	0.708397	1722.28				p-value from Mann-Whitney two-sided test for comparison of chromatin:nuclear volume means v T37d
	Rep1	T37d	0.759915	1478.26					T37d	T28d24h	T18d5h	T18d24h	T18d24h37d2h	T8d24h
	Rep1	T37d	0.745466	1320.26				Rep1	NA	0.000100852	0.000203056	1.17356e-11	1.12662e-07	3.16819e-09
	Rep1	T37d	0.771126	1326.8				adjusted for multiple testing using the Holm method
	Rep1	T37d	0.758106	1383.52				Rep1	NA	0.000201704	0.000203056	5.86778e-11	3.37987e-07	1.26728e-08
	Rep1	T37d	0.793781	1210.49
	Rep1	T37d	0.791133	1061.18
	Rep1	T37d	0.753499	1143.09				p-value from Mann-Whitney two-sided test for comparison of chromatin:nuclear volume means v T18d24h
	Rep1	T37d	0.748061	1215					T37d	T28d24h	T18d5h	T18d24h	T18d24h37d2h	T8d24h
	Rep1	T37d	0.741305	1431.94				Rep1	1.17356e-11	2.28723e-07	1.19315e-07	NA	4.47598e-05	0.00464323
	Rep1	T37d	0.762281	1276.17				adjusted for multiple testing using the Holm method
	Rep1	T37d	0.729733	1126.23				Rep1	5.86778e-11	6.86169e-07	4.77261e-07	NA	8.95196e-05	0.00464323
	Rep1	T37d	0.743179	1124.17
	Rep1	T37d	0.75372	810.981
	Rep1	T37d	0.763676	1054.46
	Rep1	T37d	0.683839	1625.27
	Rep1	T37d	0.766391	1165.31
	Rep1	T37d	0.747528	848.768
	Rep1	T37d	0.738244	968.524
	Rep1	T37d	0.726827	910.051
	Rep1	T37d	0.735983	793.576
	Rep1	T37d	0.764989	1041.42
	Rep1	T37d	0.69379	1151.37
	Rep1	T28d24h	0.747936	1559.77
	Rep1	T28d24h	0.71094	1365.44
	Rep1	T28d24h	0.705058	1473.02
	Rep1	T28d24h	0.751429	1336.05
	Rep1	T28d24h	0.697392	1682.27
	Rep1	T28d24h	0.753695	1374.73
	Rep1	T28d24h	0.714028	1494.56
	Rep1	T28d24h	0.751411	1157.94
	Rep1	T28d24h	0.743209	1153.4
	Rep1	T28d24h	0.693076	1927.92
	Rep1	T28d24h	0.695067	1948.88
	Rep1	T28d24h	0.730893	1722.04
	Rep1	T28d24h	0.722384	1044.84
	Rep1	T28d24h	0.673565	1500.46
	Rep1	T28d24h	0.692585	1130.78
	Rep1	T28d24h	0.681234	1117.01
	Rep1	T28d24h	0.728808	1376.54
	Rep1	T28d24h	0.691755	1177.32
	Rep1	T28d24h	0.705507	1191.05
	Rep1	T28d24h	0.686376	1577.21
	Rep1	T28d24h	0.673472	1448.11
	Rep1	T28d24h	0.68518	1036.03
	Rep1	T28d24h	0.703397	1488.28
	Rep1	T28d24h	0.683512	1580.02
	Rep1	T28d24h	0.706353	1469.65
	Rep1	T28d24h	0.733695	1451.08
	Rep1	T18d5h	0.717296	1265.89
	Rep1	T18d5h	0.710344	867.746
	Rep1	T18d5h	0.750134	1066.74
	Rep1	T18d5h	0.675248	1139.13
	Rep1	T18d5h	0.713585	980.47
	Rep1	T18d5h	0.724484	1034.17
	Rep1	T18d5h	0.734342	1241.31
	Rep1	T18d5h	0.719099	1169.3
	Rep1	T18d5h	0.723278	996.037
	Rep1	T18d5h	0.695336	1380.04
	Rep1	T18d5h	0.729426	891.197
	Rep1	T18d5h	0.72015	939.566
	Rep1	T18d5h	0.724867	1270.78
	Rep1	T18d5h	0.712215	1034.95
	Rep1	T18d5h	0.739261	705.39
	Rep1	T18d5h	0.733339	998.82
	Rep1	T18d5h	0.683929	1553.17
	Rep1	T18d5h	0.663688	1542.09
	Rep1	T18d5h	0.695797	980.325
	Rep1	T18d24h	0.629075	1482.57
	Rep1	T18d24h	0.711994	728.222
	Rep1	T18d24h	0.691029	1344.11
	Rep1	T18d24h	0.647601	1251.69
	Rep1	T18d24h	0.660499	1407.89
	Rep1	T18d24h	0.62352	1374.26
	Rep1	T18d24h	0.651445	1063.62
	Rep1	T18d24h	0.684999	1088.52
	Rep1	T18d24h	0.677657	1207.53
	Rep1	T18d24h	0.610089	1144.24
	Rep1	T18d24h	0.660651	1341.18
	Rep1	T18d24h	0.657597	1172.54
	Rep1	T18d24h	0.708077	1226.1
	Rep1	T18d24h	0.650889	1560.4
	Rep1	T18d24h	0.639654	1246.42
	Rep1	T18d24h	0.636615	1714.4
	Rep1	T18d24h	0.670874	1003.91
	Rep1	T18d24h	0.639003	951.2
	Rep1	T18d24h	0.701921	1088.04
	Rep1	T18d24h	0.648516	1337.51
	Rep1	T18d24h	0.656786	1018.42
	Rep1	T18d24h	0.67894	1289.62
	Rep1	T18d24h37d2h	0.683369	1532.86
	Rep1	T18d24h37d2h	0.713253	920.368
	Rep1	T18d24h37d2h	0.70864	1863.2
	Rep1	T18d24h37d2h	0.691469	1636.21
	Rep1	T18d24h37d2h	0.657344	1846.47
	Rep1	T18d24h37d2h	0.730634	1375.38
	Rep1	T18d24h37d2h	0.718797	960.057
	Rep1	T18d24h37d2h	0.667057	1891.35
	Rep1	T18d24h37d2h	0.684606	1687.88
	Rep1	T18d24h37d2h	0.732256	1361.07
	Rep1	T18d24h37d2h	0.688666	1066.17
	Rep1	T18d24h37d2h	0.696186	882.179
	Rep1	T18d24h37d2h	0.716541	886.22
	Rep1	T18d24h37d2h	0.653263	1519.26
	Rep1	T18d24h37d2h	0.686	1082.75
	Rep1	T18d24h37d2h	0.680471	1607.81
	Rep1	T18d24h37d2h	0.73842	1010.92
	Rep1	T18d24h37d2h	0.684817	1128.69
	Rep1	T18d24h37d2h	0.666561	1132.99
	Rep1	T18d24h37d2h	0.666375	1389.94
	Rep1	T18d24h37d2h	0.719636	1232.01
	Rep1	T18d24h37d2h	0.685879	1098.21
	Rep1	T18d24h37d2h	0.713813	997.178
	Rep1	T18d24h37d2h	0.706365	1086.32
	Rep1	T18d24h37d2h	0.69031	1201.35
	Rep1	T8d24h	0.652896	1765.44
	Rep1	T8d24h	0.688757	1736.25
	Rep1	T8d24h	0.662124	1251.52
	Rep1	T8d24h	0.661747	1448.8
	Rep1	T8d24h	0.65496	1528.42
	Rep1	T8d24h	0.680616	1738.02
	Rep1	T8d24h	0.667574	953.821
	Rep1	T8d24h	0.685688	1182.65
	Rep1	T8d24h	0.665655	1433.86
	Rep1	T8d24h	0.655168	800.185
	Rep1	T8d24h	0.681425	1825.54
	Rep1	T8d24h	0.691854	1558.87
	Rep1	T8d24h	0.686275	1256.41
	Rep1	T8d24h	0.69096	894.978
	Rep1	T8d24h	0.65377	1437.81
	Rep1	T8d24h	0.71599	1191.89
	Rep1	T8d24h	0.690619	940.447
	Rep1	T8d24h	0.709586	1108.54
	Rep1	T8d24h	0.70218	982.704
	Rep1	T8d24h	0.708614	1440.06
	Rep1	T8d24h	0.654685	1228.42
	Rep1	T8d24h	0.709562	1098.65
	Rep1	T8d24h	0.739798	1279.63

## Sheet: Fig. 1D
Fig. 1D
	NPC centroid to nearest hnRNPC centroid distance (nm)							Welch's two-sided t-test for comparison of nearest neighbour means
	Repeat	Condition	Mean (nm)	S.E.M. (nm)	Number of Distances			Comparison	Repeat	t_statistic	degrees_of_freedom	p_value
	Rep1	T37d	326.636	0.262989	112511			T37d_v_T18d24h	NNA_Repeat1	-59.5737	156251	0
	Rep1	T28d24h	334.204	0.292834	94521
	Rep1	T18d5h	332.57	0.324591	72340
	Rep1	T18d24h	352.021	0.335268	74998
	Rep1	T18d24h37d2h	337.14	0.289901	92896
	Rep1	T8d24h	336.615	0.323485	80570
