# Supplementary material for: Cold‐induced chromatin compaction and nuclear retention of clock mRNAs resets the circadian rhythm
Source: EMBO J. 2020 Oct 9;39(22):e105604. doi: 10.15252/embj.2020105604 (PMC7667876; doi:10.15252/embj.2020105604)
Supplement: Supplementary file 14 — Source Data for Figure 2 [file EMBJ-39-e105604-s012.xlsx]

## Sheet: Fig. 2C
Fig. 2C
	Pearson correlation coefficient calculated for each temperature comparison
	Comparison	t_statistic	degrees_of_freedom	p_value	pearsons_r
	Cyt_28d24h v Cyt_18d24h	63.7796	12530	0	0.495058
	Cyt_28d24h v Cyt_8d24h	49.2075	10918	0	0.426053
	Cyt_18d24h v Cyt_8d24h	81.6218	10922	0	0.615525
	Nuc_28d24h v Nuc_18d24h	48.6692	13215	0	0.389869
	Nuc_28d24h v Nuc_8d24h	37.9205	13660	2.88114e-299	0.308614
	Nuc_18d24h v Nuc_8d24h	53.3194	13255	0	0.420243
