# Supplementary material for: Cold‐induced chromatin compaction and nuclear retention of clock mRNAs resets the circadian rhythm
Source: EMBO J. 2020 Oct 9;39(22):e105604. doi: 10.15252/embj.2020105604 (PMC7667876; doi:10.15252/embj.2020105604)
Supplement: Supplementary file 15 — Source Data for Figure 3 [file EMBJ-39-e105604-s013.xlsx]

## Sheet: Fig. 3A
Fig. 3A
	Output from two-sided paired t-tests on selected pairwise comparisons of standardized time series data
	Cell Line	Genes	Subcellular compartment	Comparison	t statistic	degrees of freedom	p-value	conf.int1	conf.int2	estimate.mean of the differences	null.value.difference in means	stderr
	AC16	Genes with significantly increased transcript level in the nucleus T37d to T18d24h	Cytoplasm	T37d v T18d24h	-22.9963	1281	3.04037e-98	-0.766803	-0.646255	-0.706529	0	0.0307236
	AC16	Genes with significantly increased transcript level in the nucleus T37d to T18d24h	Cytoplasm	T18d24h v T18d24h37d2h	-16.8226	1281	1.56444e-57	-0.630507	-0.498809	-0.564658	0	0.0335654
	AC16	Genes with significantly increased transcript level in the nucleus T37d to T18d24h	Cytoplasm	T37d v T18d24h37d2h	-36.483	1281	2.02927e-200	-1.33954	-1.20283	-1.27119	0	0.0348433
	AC16	Genes with significantly increased transcript level in the nucleus T37d to T18d24h	Nucleus	T37d v T18d24h	-191.393	1284	0	-2.5982	-2.54547	-2.57183	0	0.0134375
	AC16	Genes with significantly increased transcript level in the nucleus T37d to T18d24h	Nucleus	T18d24h v T18d24h37d2h	94.5657	1284	0	1.89969	1.98018	1.93993	0	0.0205141
	AC16	Genes with significantly increased transcript level in the nucleus T37d to T18d24h	Nucleus	T37d v T18d24h37d2h	-30.0728	1284	7.57993e-151	-0.673124	-0.590679	-0.631901	0	0.0210124

## Sheet: Fig. 3B
Fig. 3B
	DESeq output from AC16 or U2OS cells exposed to each temperature condition compared to cells kept at 37d for selected genes for both nuclear and cytoplasmic fractions
	Temperature condition	Gene	baseMean	log2FoldChange	lfcSE	stat	pvalue	padj
	AC16_18d5h_N	REV-ERBα	28.0683	3.74496	0.51184	-7.31666	2.54209e-13	6.11424e-10
	AC16_18d10h_N	REV-ERBα	34.2444	4.12714	0.490509	-8.41399	3.96299e-17	1.24557e-13
	AC16_18d24h_N	REV-ERBα	47.982	4.59943	0.438159	-10.4972	8.90218e-26	1.31248e-22
	AC16_18d24h37d2h_N	REV-ERBα	7.22965	1.29832	0.674157	-1.92584	0.0541238	0.443254
	AC16_18d24h37d5h_N	REV-ERBα	4.93037	-1.02052	1.11229	0.917493	0.358884	0.927557
	AC16_18d24h37d10h_N	REV-ERBα	5.27116	-0.0977124	1.05757	0.092393	0.926386	NA
	AC16_18d24h37d24h_N	REV-ERBα	4.98803	-0.458049	1.02089	0.448678	0.653664	0.999933
	AC16_18d5h_C	REV-ERBα	12.303	0.494576	0.525322	-0.941472	0.346463	NA
	AC16_18d10h_C	REV-ERBα	20.6827	1.83961	0.450061	-4.08747	4.36094e-05	0.0512018
	AC16_18d24h_C	REV-ERBα	82.7911	4.00067	0.41011	-9.75513	1.75382e-22	2.20771e-18
	AC16_18d24h37d2h_C	REV-ERBα	28.8062	2.46217	0.416307	-5.9143	3.33288e-09	4.01723e-06
	AC16_18d24h37d5h_C	REV-ERBα	9.85596	0.13893	0.776385	-0.178945	0.857981	NA
	AC16_18d24h37d10h_C	REV-ERBα	11.307	0.878313	0.70867	-1.23938	0.215203	NA
	AC16_18d24h37d24h_C	REV-ERBα	9.50939	-0.374268	0.839716	0.445708	0.655808	0.953755
	AC16_18d5h_N	CRY1	99.6573	-0.199646	0.319306	0.625249	0.531808	0.827819
	AC16_18d10h_N	CRY1	93.8156	-0.313518	0.34527	0.908036	0.363859	0.694731
	AC16_18d24h_N	CRY1	114.896	0.802589	0.24644	-3.25673	0.00112703	0.0101663
	AC16_18d24h37d2h_N	CRY1	152.943	1.38866	0.269323	-5.15614	2.52099e-07	0.000526382
	AC16_18d24h37d5h_N	CRY1	122.358	0.630986	0.386202	-1.63382	0.102296	0.799037
	AC16_18d24h37d10h_N	CRY1	99.999	-0.353286	0.40381	0.87488	0.381639	0.940704
	AC16_18d24h37d24h_N	CRY1	111.512	0.340269	0.3801	-0.895209	0.370675	0.999933
	AC16_18d5h_C	CRY1	82.2915	0.127126	0.447661	-0.283979	0.776427	NA
	AC16_18d10h_C	CRY1	84.3218	0.281491	0.420343	-0.669669	0.503069	0.849709
	AC16_18d24h_C	CRY1	85.2547	0.380669	0.357165	-1.06581	0.286511	0.812402
	AC16_18d24h37d2h_C	CRY1	109.54	0.994628	0.403377	-2.46575	0.0136725	0.158667
	AC16_18d24h37d5h_C	CRY1	122.668	1.88593	0.554051	-3.40389	0.000664332	0.0844677
	AC16_18d24h37d10h_C	CRY1	79.3716	0.558211	0.57512	-0.9706	0.331747	0.744578
	AC16_18d24h37d24h_C	CRY1	85.5157	0.588355	0.564717	-1.04186	0.297477	0.892661
	AC16_18d5h_N	CRY2	19.9618	0.228034	0.470833	-0.48432	0.628159	0.871768
	AC16_18d10h_N	CRY2	18.9218	0.190319	0.463777	-0.410369	0.681536	0.883873
	AC16_18d24h_N	CRY2	35.4868	1.96775	0.338745	-5.80896	6.28612e-09	3.44672e-07
	AC16_18d24h37d2h_N	CRY2	32.8578	1.82742	0.380439	-4.80345	1.55956e-06	0.00116384
	AC16_18d24h37d5h_N	CRY2	21.4433	0.562448	0.583058	-0.964651	0.334719	0.920517
	AC16_18d24h37d10h_N	CRY2	16.3941	-1.01887	0.684242	1.48905	0.136473	0.847077
	AC16_18d24h37d24h_N	CRY2	20.7276	0.580066	0.547358	-1.05976	0.289255	0.999933
	AC16_18d5h_C	CRY2	39.3015	-0.881323	0.416572	2.11566	0.0343741	NA
	AC16_18d10h_C	CRY2	46.1552	-0.0981886	0.350395	0.280222	0.779307	0.942408
	AC16_18d24h_C	CRY2	44.1857	-0.0673489	0.303696	0.221764	0.824497	0.97371
	AC16_18d24h37d2h_C	CRY2	85.1184	1.55941	0.315497	-4.94272	7.70408e-07	0.000491611
	AC16_18d24h37d5h_C	CRY2	45.3229	0.076962	0.480653	-0.16012	0.872787	0.946321
	AC16_18d24h37d10h_C	CRY2	38.1661	-0.937194	0.531369	1.76374	0.0777766	0.481442
	AC16_18d24h37d24h_C	CRY2	47.8768	0.165916	0.47733	-0.347591	0.728147	0.96386
	AC16_18d5h_N	PER1	108.517	0.667046	0.378955	-1.76023	0.0783694	0.390904
	AC16_18d10h_N	PER1	134.232	1.33877	0.341403	-3.92139	8.80409e-05	0.00636121
	AC16_18d24h_N	PER1	271.034	2.79152	0.350257	-7.96992	1.5878e-15	3.54269e-13
	AC16_18d24h37d2h_N	PER1	150.884	1.73661	0.297336	-5.84057	5.20234e-09	2.1725e-05
	AC16_18d24h37d5h_N	PER1	91.2437	-0.0871583	0.427388	0.203932	0.838406	0.991399
	AC16_18d24h37d10h_N	PER1	77.4425	-1.28252	0.463137	2.7692	0.00561943	0.412412
	AC16_18d24h37d24h_N	PER1	87.5216	-0.133703	0.428709	0.311875	0.755136	0.999933
	AC16_18d5h_C	PER1	169.424	-1.07408	0.525674	2.04324	0.0410285	0.190629
	AC16_18d10h_C	PER1	178.649	-0.658081	0.445883	1.47591	0.139969	0.645938
	AC16_18d24h_C	PER1	219.872	0.262451	0.474869	-0.552681	0.580482	0.920563
	AC16_18d24h37d2h_C	PER1	387.32	1.62298	0.438201	-3.70373	0.000212453	0.0216969
	AC16_18d24h37d5h_C	PER1	199.688	0.0614976	0.603436	-0.101912	0.918826	0.967493
	AC16_18d24h37d10h_C	PER1	165.384	-1.15174	0.629346	1.83005	0.0672418	0.455228
	AC16_18d24h37d24h_C	PER1	183.517	-0.791154	0.600857	1.31671	0.187936	0.877769
	AC16_18d5h_N	PER2	12.375	-0.233944	0.517793	0.45181	0.651406	0.882967
	AC16_18d10h_N	PER2	10.4186	-0.761048	0.523993	1.4524	0.14639	0.464869
	AC16_18d24h_N	PER2	10.2955	0.00346249	0.431956	-0.00801584	0.993604	0.997358
	AC16_18d24h37d2h_N	PER2	38.5076	2.93373	0.342187	-8.57345	1.00431e-17	1.25821e-13
	AC16_18d24h37d5h_N	PER2	19.737	1.69229	0.527031	-3.21098	0.00132283	0.176162
	AC16_18d24h37d10h_N	PER2	11.7333	-0.747449	0.654167	1.1426	0.253206	NA
	AC16_18d24h37d24h_N	PER2	13.8021	0.405209	0.567006	-0.714647	0.474827	0.999933
	AC16_18d5h_C	PER2	7.33426	0.136995	0.641131	-0.213678	0.830798	NA
	AC16_18d10h_C	PER2	7.75192	0.429389	0.639072	-0.671895	0.501651	0.8492
	AC16_18d24h_C	PER2	10.056	1.07123	0.509124	-2.10407	0.0353721	0.515751
	AC16_18d24h37d2h_C	PER2	32.5082	3.32409	0.41846	-7.94364	1.96338e-15	7.09959e-12
	AC16_18d24h37d5h_C	PER2	12.6533	2.28918	0.753355	-3.03864	0.00237646	NA
	AC16_18d24h37d10h_C	PER2	4.91825	-2.35648	1.35395	1.74046	0.0817788	NA
	AC16_18d24h37d24h_C	PER2	11.0674	1.85914	0.723249	-2.57053	0.0101542	0.771113
