# Supplementary material for: Cold‐induced chromatin compaction and nuclear retention of clock mRNAs resets the circadian rhythm
Source: EMBO J. 2020 Oct 9;39(22):e105604. doi: 10.15252/embj.2020105604 (PMC7667876; doi:10.15252/embj.2020105604)
Supplement: Supplementary file 16 — Source Data for Figure 4 [file EMBJ-39-e105604-s014.xlsx]

## Sheet: Fig. 4E-Hraw
Fig. 4E-H
	Raw dot counts per image
	ImageName	TranscriptProbed	Repeat	Condition	NuclearDots	CytoplasmicDots	NuclearArea (µm2)	WholeCellArea (µm2)	CytoplasmicArea (µm2)	DotsPerCytArea	DotsPerNucArea
	AC16_T18d24h_Rep1_PoorProbeChan1_Cry2Chan2_DAPIChan3_1	CRY2	AC16_T18d24h_Rep1	AC16_T18d24h	87	77	2487.38	12057.6	9570.18	0.00804583	0.0349766
	AC16_T18d24h_Rep1_PoorProbeChan1_Cry2Chan2_DAPIChan3_10	CRY2	AC16_T18d24h_Rep1	AC16_T18d24h	83	66	2241.41	9489.45	7248.03	0.00910592	0.0370302
	AC16_T18d24h_Rep1_PoorProbeChan1_Cry2Chan2_DAPIChan3_11	CRY2	AC16_T18d24h_Rep1	AC16_T18d24h	66	38	1915	8132.1	6217.09	0.00611218	0.0344647
	AC16_T18d24h_Rep1_PoorProbeChan1_Cry2Chan2_DAPIChan3_12	CRY2	AC16_T18d24h_Rep1	AC16_T18d24h	52	28	1790.88	7035.07	5244.19	0.00533924	0.029036
	AC16_T18d24h_Rep1_PoorProbeChan1_Cry2Chan2_DAPIChan3_13	CRY2	AC16_T18d24h_Rep1	AC16_T18d24h	33	37	1487.8	6372.94	4885.13	0.007574	0.0221804
	AC16_T18d24h_Rep1_PoorProbeChan1_Cry2Chan2_DAPIChan3_14	CRY2	AC16_T18d24h_Rep1	AC16_T18d24h	44	32	1569.74	7110.54	5540.8	0.00577534	0.0280301
	AC16_T18d24h_Rep1_PoorProbeChan1_Cry2Chan2_DAPIChan3_15	CRY2	AC16_T18d24h_Rep1	AC16_T18d24h	52	27	1380.47	7464.12	6083.65	0.00443812	0.0376684
	AC16_T18d24h_Rep1_PoorProbeChan1_Cry2Chan2_DAPIChan3_16	CRY2	AC16_T18d24h_Rep1	AC16_T18d24h	35	24	732.77	4336.02	3603.25	0.00666066	0.047764
	AC16_T18d24h_Rep1_PoorProbeChan1_Cry2Chan2_DAPIChan3_17	CRY2	AC16_T18d24h_Rep1	AC16_T18d24h	104	50	2671.53	10744	8072.49	0.00619388	0.038929
	AC16_T18d24h_Rep1_PoorProbeChan1_Cry2Chan2_DAPIChan3_18	CRY2	AC16_T18d24h_Rep1	AC16_T18d24h	51	51	1565.55	7466.68	5901.14	0.0086424	0.0325765
	AC16_T18d24h_Rep1_PoorProbeChan1_Cry2Chan2_DAPIChan3_19	CRY2	AC16_T18d24h_Rep1	AC16_T18d24h	26	29	1174.41	7337.51	6163.1	0.00470542	0.0221388
	AC16_T18d24h_Rep1_PoorProbeChan1_Cry2Chan2_DAPIChan3_2	CRY2	AC16_T18d24h_Rep1	AC16_T18d24h	37	32	1244.4	6663.21	5418.81	0.00590535	0.0297332
	AC16_T18d24h_Rep1_PoorProbeChan1_Cry2Chan2_DAPIChan3_20	CRY2	AC16_T18d24h_Rep1	AC16_T18d24h	94	69	3013.3	12116.3	9103	0.00757992	0.031195
	AC16_T18d24h_Rep1_PoorProbeChan1_Cry2Chan2_DAPIChan3_21	CRY2	AC16_T18d24h_Rep1	AC16_T18d24h	60	34	1859.03	8536.53	6677.51	0.00509172	0.032275
	AC16_T18d24h_Rep1_PoorProbeChan1_Cry2Chan2_DAPIChan3_22	CRY2	AC16_T18d24h_Rep1	AC16_T18d24h	56	56	1806.18	9223.92	7417.75	0.00754946	0.0310047
	AC16_T18d24h_Rep1_PoorProbeChan1_Cry2Chan2_DAPIChan3_3	CRY2	AC16_T18d24h_Rep1	AC16_T18d24h	89	89	2750.27	10255.9	7505.59	0.0118578	0.0323605
	AC16_T18d24h_Rep1_PoorProbeChan1_Cry2Chan2_DAPIChan3_4	CRY2	AC16_T18d24h_Rep1	AC16_T18d24h	40	35	1477.13	7679.15	6202.01	0.00564333	0.0270795
	AC16_T18d24h_Rep1_PoorProbeChan1_Cry2Chan2_DAPIChan3_5	CRY2	AC16_T18d24h_Rep1	AC16_T18d24h	50	39	1701.69	9651.62	7949.93	0.0049057	0.0293826
	AC16_T18d24h_Rep1_PoorProbeChan1_Cry2Chan2_DAPIChan3_6	CRY2	AC16_T18d24h_Rep1	AC16_T18d24h	82	58	2904.62	12063.3	9158.7	0.00633278	0.0282309
	AC16_T18d24h_Rep1_PoorProbeChan1_Cry2Chan2_DAPIChan3_7	CRY2	AC16_T18d24h_Rep1	AC16_T18d24h	57	49	1947.65	10226.8	8279.12	0.0059185	0.029266
	AC16_T18d24h_Rep1_PoorProbeChan1_Cry2Chan2_DAPIChan3_8	CRY2	AC16_T18d24h_Rep1	AC16_T18d24h	72	42	2014.73	10374.3	8359.57	0.00502418	0.0357369
	AC16_T18d24h_Rep1_PoorProbeChan1_Cry2Chan2_DAPIChan3_9	CRY2	AC16_T18d24h_Rep1	AC16_T18d24h	98	58	2690.74	10528.3	7837.55	0.00740027	0.0364213
	AC16_T18d24h_Rep2_PoorProbeChan1_Cry2Chan2_DAPIChan3_1	CRY2	AC16_T18d24h_Rep2	AC16_T18d24h	56	36	1692.72	6336.09	4643.36	0.007753	0.0330828
	AC16_T18d24h_Rep2_PoorProbeChan1_Cry2Chan2_DAPIChan3_10	CRY2	AC16_T18d24h_Rep2	AC16_T18d24h	48	48	1669.04	6611.93	4942.89	0.00971092	0.0287591
	AC16_T18d24h_Rep2_PoorProbeChan1_Cry2Chan2_DAPIChan3_11	CRY2	AC16_T18d24h_Rep2	AC16_T18d24h	12	21	952.131	6394.35	5442.21	0.00385872	0.0126033
	AC16_T18d24h_Rep2_PoorProbeChan1_Cry2Chan2_DAPIChan3_12	CRY2	AC16_T18d24h_Rep2	AC16_T18d24h	103	49	2624.23	8926.39	6302.16	0.00777511	0.0392496
	AC16_T18d24h_Rep2_PoorProbeChan1_Cry2Chan2_DAPIChan3_13	CRY2	AC16_T18d24h_Rep2	AC16_T18d24h	73	57	1533.25	6092.55	4559.29	0.0125019	0.0476112
	AC16_T18d24h_Rep2_PoorProbeChan1_Cry2Chan2_DAPIChan3_14	CRY2	AC16_T18d24h_Rep2	AC16_T18d24h	50	27	1427.56	6935.14	5507.58	0.00490233	0.0350249
	AC16_T18d24h_Rep2_PoorProbeChan1_Cry2Chan2_DAPIChan3_15	CRY2	AC16_T18d24h_Rep2	AC16_T18d24h	65	44	1889.68	8153.36	6263.68	0.00702462	0.0343973
	AC16_T18d24h_Rep2_PoorProbeChan1_Cry2Chan2_DAPIChan3_16	CRY2	AC16_T18d24h_Rep2	AC16_T18d24h	48	39	1659.72	7069.57	5409.85	0.00720907	0.0289205
	AC16_T18d24h_Rep2_PoorProbeChan1_Cry2Chan2_DAPIChan3_17	CRY2	AC16_T18d24h_Rep2	AC16_T18d24h	93	64	2457.15	9705.68	7248.53	0.00882937	0.0378488
	AC16_T18d24h_Rep2_PoorProbeChan1_Cry2Chan2_DAPIChan3_18	CRY2	AC16_T18d24h_Rep2	AC16_T18d24h	62	54	1749.84	7652.05	5902.2	0.00914912	0.0354318
	AC16_T18d24h_Rep2_PoorProbeChan1_Cry2Chan2_DAPIChan3_19	CRY2	AC16_T18d24h_Rep2	AC16_T18d24h	111	77	3708.73	12177.1	8468.39	0.00909263	0.0299294
	AC16_T18d24h_Rep2_PoorProbeChan1_Cry2Chan2_DAPIChan3_2	CRY2	AC16_T18d24h_Rep2	AC16_T18d24h	64	31	1977.53	6768.98	4791.46	0.00646985	0.0323637
	AC16_T18d24h_Rep2_PoorProbeChan1_Cry2Chan2_DAPIChan3_20	CRY2	AC16_T18d24h_Rep2	AC16_T18d24h	45	25	1040.69	4769.9	3729.22	0.00670382	0.0432407
	AC16_T18d24h_Rep2_PoorProbeChan1_Cry2Chan2_DAPIChan3_3	CRY2	AC16_T18d24h_Rep2	AC16_T18d24h	61	36	1506.44	6632.2	5125.76	0.00702335	0.0404928
	AC16_T18d24h_Rep2_PoorProbeChan1_Cry2Chan2_DAPIChan3_4	CRY2	AC16_T18d24h_Rep2	AC16_T18d24h	58	35	2231.46	7428.84	5197.39	0.00673415	0.025992
	AC16_T18d24h_Rep2_PoorProbeChan1_Cry2Chan2_DAPIChan3_5	CRY2	AC16_T18d24h_Rep2	AC16_T18d24h	35	12	916.496	4895.23	3978.74	0.00301603	0.0381889
	AC16_T18d24h_Rep2_PoorProbeChan1_Cry2Chan2_DAPIChan3_6	CRY2	AC16_T18d24h_Rep2	AC16_T18d24h	49	36	1701.47	7414.83	5713.36	0.00630102	0.0287986
	AC16_T18d24h_Rep2_PoorProbeChan1_Cry2Chan2_DAPIChan3_7	CRY2	AC16_T18d24h_Rep2	AC16_T18d24h	53	19	1267.3	6026.61	4759.31	0.00399218	0.0418211
	AC16_T18d24h_Rep2_PoorProbeChan1_Cry2Chan2_DAPIChan3_8	CRY2	AC16_T18d24h_Rep2	AC16_T18d24h	45	32	1897.22	7919.92	6022.7	0.00531324	0.0237189
	AC16_T18d24h_Rep2_PoorProbeChan1_Cry2Chan2_DAPIChan3_9	CRY2	AC16_T18d24h_Rep2	AC16_T18d24h	17	21	848.639	4496.77	3648.13	0.00575638	0.0200321
	AC16_T18d24h37d2h_Rep1_PoorProbeChan1_Cry2Chan2_DAPIChan3_1	CRY2	AC16_T18d24h37d2h_Rep1	AC16_T18d24h37d2h	42	88	1909.31	9036.5	7127.19	0.0123471	0.0219974
	AC16_T18d24h37d2h_Rep1_PoorProbeChan1_Cry2Chan2_DAPIChan3_10	CRY2	AC16_T18d24h37d2h_Rep1	AC16_T18d24h37d2h	74	103	2438.09	8546.14	6108.05	0.016863	0.0303517
	AC16_T18d24h37d2h_Rep1_PoorProbeChan1_Cry2Chan2_DAPIChan3_11	CRY2	AC16_T18d24h37d2h_Rep1	AC16_T18d24h37d2h	106	155	3645.85	12219.9	8574.02	0.0180779	0.0290741
	AC16_T18d24h37d2h_Rep1_PoorProbeChan1_Cry2Chan2_DAPIChan3_12	CRY2	AC16_T18d24h37d2h_Rep1	AC16_T18d24h37d2h	38	82	1617.83	6879.23	5261.4	0.0155852	0.0234883
	AC16_T18d24h37d2h_Rep1_PoorProbeChan1_Cry2Chan2_DAPIChan3_13	CRY2	AC16_T18d24h37d2h_Rep1	AC16_T18d24h37d2h	98	166	4105.13	13811.4	9706.25	0.0171024	0.0238726
	AC16_T18d24h37d2h_Rep1_PoorProbeChan1_Cry2Chan2_DAPIChan3_14	CRY2	AC16_T18d24h37d2h_Rep1	AC16_T18d24h37d2h	74	177	3465.33	13974.1	10508.7	0.0168431	0.0213544
	AC16_T18d24h37d2h_Rep1_PoorProbeChan1_Cry2Chan2_DAPIChan3_15	CRY2	AC16_T18d24h37d2h_Rep1	AC16_T18d24h37d2h	87	123	2956.4	9626.51	6670.11	0.0184405	0.0294277
	AC16_T18d24h37d2h_Rep1_PoorProbeChan1_Cry2Chan2_DAPIChan3_16	CRY2	AC16_T18d24h37d2h_Rep1	AC16_T18d24h37d2h	26	74	1770.97	6868.92	5097.95	0.0145156	0.0146812
	AC16_T18d24h37d2h_Rep1_PoorProbeChan1_Cry2Chan2_DAPIChan3_17	CRY2	AC16_T18d24h37d2h_Rep1	AC16_T18d24h37d2h	23	80	1866.78	10327.6	8460.78	0.00945539	0.0123207
	AC16_T18d24h37d2h_Rep1_PoorProbeChan1_Cry2Chan2_DAPIChan3_18	CRY2	AC16_T18d24h37d2h_Rep1	AC16_T18d24h37d2h	34	96	2003.63	9309.99	7306.36	0.0131392	0.0169692
	AC16_T18d24h37d2h_Rep1_PoorProbeChan1_Cry2Chan2_DAPIChan3_19	CRY2	AC16_T18d24h37d2h_Rep1	AC16_T18d24h37d2h	59	84	2498.05	9454.52	6956.48	0.0120751	0.0236185
	AC16_T18d24h37d2h_Rep1_PoorProbeChan1_Cry2Chan2_DAPIChan3_2	CRY2	AC16_T18d24h37d2h_Rep1	AC16_T18d24h37d2h	58	130	2313.89	9507.51	7193.62	0.0180716	0.025066
	AC16_T18d24h37d2h_Rep1_PoorProbeChan1_Cry2Chan2_DAPIChan3_20	CRY2	AC16_T18d24h37d2h_Rep1	AC16_T18d24h37d2h	68	123	2610.07	10750	8139.92	0.0151107	0.0260529
	AC16_T18d24h37d2h_Rep1_PoorProbeChan1_Cry2Chan2_DAPIChan3_21	CRY2	AC16_T18d24h37d2h_Rep1	AC16_T18d24h37d2h	106	149	3802.55	12876.2	9073.63	0.0164212	0.027876
	AC16_T18d24h37d2h_Rep1_PoorProbeChan1_Cry2Chan2_DAPIChan3_22	CRY2	AC16_T18d24h37d2h_Rep1	AC16_T18d24h37d2h	44	123	2330.25	10998.5	8668.26	0.0141897	0.0188821
	AC16_T18d24h37d2h_Rep1_PoorProbeChan1_Cry2Chan2_DAPIChan3_23	CRY2	AC16_T18d24h37d2h_Rep1	AC16_T18d24h37d2h	74	91	2816.49	9895.95	7079.46	0.0128541	0.0262738
	AC16_T18d24h37d2h_Rep1_PoorProbeChan1_Cry2Chan2_DAPIChan3_3	CRY2	AC16_T18d24h37d2h_Rep1	AC16_T18d24h37d2h	50	82	2212.68	8645.79	6433.11	0.0127466	0.0225971
	AC16_T18d24h37d2h_Rep1_PoorProbeChan1_Cry2Chan2_DAPIChan3_4	CRY2	AC16_T18d24h37d2h_Rep1	AC16_T18d24h37d2h	46	77	1954.05	7560.36	5606.31	0.0137345	0.0235408
	AC16_T18d24h37d2h_Rep1_PoorProbeChan1_Cry2Chan2_DAPIChan3_5	CRY2	AC16_T18d24h37d2h_Rep1	AC16_T18d24h37d2h	34	79	1619.11	9507.02	7887.91	0.0100153	0.0209992
	AC16_T18d24h37d2h_Rep1_PoorProbeChan1_Cry2Chan2_DAPIChan3_6	CRY2	AC16_T18d24h37d2h_Rep1	AC16_T18d24h37d2h	33	57	1613.27	6535.18	4921.91	0.0115809	0.0204553
	AC16_T18d24h37d2h_Rep1_PoorProbeChan1_Cry2Chan2_DAPIChan3_7	CRY2	AC16_T18d24h37d2h_Rep1	AC16_T18d24h37d2h	37	61	1837.47	7536.82	5699.34	0.010703	0.0201364
	AC16_T18d24h37d2h_Rep1_PoorProbeChan1_Cry2Chan2_DAPIChan3_8	CRY2	AC16_T18d24h37d2h_Rep1	AC16_T18d24h37d2h	54	149	2778.37	10888.9	8110.54	0.0183712	0.0194359
	AC16_T18d24h37d2h_Rep1_PoorProbeChan1_Cry2Chan2_DAPIChan3_9	CRY2	AC16_T18d24h37d2h_Rep1	AC16_T18d24h37d2h	62	139	2307.92	10132.2	7824.32	0.0177651	0.026864
	AC16_T18d24h37d2h_Rep2_PoorProbeChan1_Cry2Chan2_DAPIChan3_1	CRY2	AC16_T18d24h37d2h_Rep2	AC16_T18d24h37d2h	47	71	2133.51	8099.16	5965.65	0.0119015	0.0220294
	AC16_T18d24h37d2h_Rep2_PoorProbeChan1_Cry2Chan2_DAPIChan3_10	CRY2	AC16_T18d24h37d2h_Rep2	AC16_T18d24h37d2h	46	51	1536.03	7107.41	5571.38	0.00915392	0.0299474
	AC16_T18d24h37d2h_Rep2_PoorProbeChan1_Cry2Chan2_DAPIChan3_11	CRY2	AC16_T18d24h37d2h_Rep2	AC16_T18d24h37d2h	79	107	2584.82	9327.63	6742.81	0.0158688	0.030563
	AC16_T18d24h37d2h_Rep2_PoorProbeChan1_Cry2Chan2_DAPIChan3_12	CRY2	AC16_T18d24h37d2h_Rep2	AC16_T18d24h37d2h	26	81	1459.85	8423.44	6963.59	0.0116319	0.0178101
	AC16_T18d24h37d2h_Rep2_PoorProbeChan1_Cry2Chan2_DAPIChan3_13	CRY2	AC16_T18d24h37d2h_Rep2	AC16_T18d24h37d2h	36	61	1520.59	6690.03	5169.44	0.0118001	0.023675
	AC16_T18d24h37d2h_Rep2_PoorProbeChan1_Cry2Chan2_DAPIChan3_14	CRY2	AC16_T18d24h37d2h_Rep2	AC16_T18d24h37d2h	59	79	2545.42	7316.1	4770.69	0.0165595	0.0231789
	AC16_T18d24h37d2h_Rep2_PoorProbeChan1_Cry2Chan2_DAPIChan3_15	CRY2	AC16_T18d24h37d2h_Rep2	AC16_T18d24h37d2h	40	114	2100.79	9787.41	7686.61	0.014831	0.0190404
	AC16_T18d24h37d2h_Rep2_PoorProbeChan1_Cry2Chan2_DAPIChan3_16	CRY2	AC16_T18d24h37d2h_Rep2	AC16_T18d24h37d2h	52	86	1830.57	9261.48	7430.91	0.0115733	0.0284064
	AC16_T18d24h37d2h_Rep2_PoorProbeChan1_Cry2Chan2_DAPIChan3_17	CRY2	AC16_T18d24h37d2h_Rep2	AC16_T18d24h37d2h	78	164	3756.25	12615.4	8859.17	0.0185119	0.0207654
	AC16_T18d24h37d2h_Rep2_PoorProbeChan1_Cry2Chan2_DAPIChan3_18	CRY2	AC16_T18d24h37d2h_Rep2	AC16_T18d24h37d2h	39	84	1666.76	8573.02	6906.26	0.0121629	0.0233986
	AC16_T18d24h37d2h_Rep2_PoorProbeChan1_Cry2Chan2_DAPIChan3_19	CRY2	AC16_T18d24h37d2h_Rep2	AC16_T18d24h37d2h	46	118	1858.24	9827.31	7969.07	0.0148073	0.0247546
	AC16_T18d24h37d2h_Rep2_PoorProbeChan1_Cry2Chan2_DAPIChan3_2	CRY2	AC16_T18d24h37d2h_Rep2	AC16_T18d24h37d2h	57	67	2476.14	8154.86	5678.72	0.0117984	0.0230197
	AC16_T18d24h37d2h_Rep2_PoorProbeChan1_Cry2Chan2_DAPIChan3_3	CRY2	AC16_T18d24h37d2h_Rep2	AC16_T18d24h37d2h	100	71	3912.02	11350.3	7438.3	0.00954519	0.0255623
	AC16_T18d24h37d2h_Rep2_PoorProbeChan1_Cry2Chan2_DAPIChan3_4	CRY2	AC16_T18d24h37d2h_Rep2	AC16_T18d24h37d2h	55	125	2552.25	11671.4	9119.15	0.0137074	0.0215496
	AC16_T18d24h37d2h_Rep2_PoorProbeChan1_Cry2Chan2_DAPIChan3_5	CRY2	AC16_T18d24h37d2h_Rep2	AC16_T18d24h37d2h	72	99	2608.22	10717.7	8109.48	0.0122079	0.027605
	AC16_T18d24h37d2h_Rep2_PoorProbeChan1_Cry2Chan2_DAPIChan3_6	CRY2	AC16_T18d24h37d2h_Rep2	AC16_T18d24h37d2h	24	45	993.742	5270.01	4276.27	0.0105232	0.0241511
	AC16_T18d24h37d2h_Rep2_PoorProbeChan1_Cry2Chan2_DAPIChan3_7	CRY2	AC16_T18d24h37d2h_Rep2	AC16_T18d24h37d2h	20	59	984.922	5017.22	4032.3	0.0146319	0.0203062
	AC16_T18d24h37d2h_Rep2_PoorProbeChan1_Cry2Chan2_DAPIChan3_8	CRY2	AC16_T18d24h37d2h_Rep2	AC16_T18d24h37d2h	74	114	2890.89	10529.1	7638.18	0.014925	0.0255976
	AC16_T18d24h37d2h_Rep2_PoorProbeChan1_Cry2Chan2_DAPIChan3_9	CRY2	AC16_T18d24h37d2h_Rep2	AC16_T18d24h37d2h	25	67	1006.62	6510	5503.39	0.0121743	0.0248357
	AC16_T37d_Rep1_PoorProbeChan1_Cry2Chan2_DAPIChan3_1	CRY2	AC16_T37d_Rep1	AC16_T37d	14	40	1470.59	9166.24	7695.65	0.00519774	0.00951999
	AC16_T37d_Rep1_PoorProbeChan1_Cry2Chan2_DAPIChan3_10	CRY2	AC16_T37d_Rep1	AC16_T37d	10	22	991.75	5734.41	4742.66	0.00463875	0.0100832
	AC16_T37d_Rep1_PoorProbeChan1_Cry2Chan2_DAPIChan3_11	CRY2	AC16_T37d_Rep1	AC16_T37d	12	29	1740.17	8870.2	7130.03	0.0040673	0.00689589
	AC16_T37d_Rep1_PoorProbeChan1_Cry2Chan2_DAPIChan3_12	CRY2	AC16_T37d_Rep1	AC16_T37d	27	54	2602.25	12377.4	9775.17	0.0055242	0.0103756
	AC16_T37d_Rep1_PoorProbeChan1_Cry2Chan2_DAPIChan3_13	CRY2	AC16_T37d_Rep1	AC16_T37d	28	56	2423.01	12726.2	10303.2	0.00543519	0.0115559
	AC16_T37d_Rep1_PoorProbeChan1_Cry2Chan2_DAPIChan3_14	CRY2	AC16_T37d_Rep1	AC16_T37d	18	32	1737.39	8743.87	7006.48	0.0045672	0.0103603
	AC16_T37d_Rep1_PoorProbeChan1_Cry2Chan2_DAPIChan3_15	CRY2	AC16_T37d_Rep1	AC16_T37d	7	37	1706.45	9577.29	7870.84	0.0047009	0.00410208
	AC16_T37d_Rep1_PoorProbeChan1_Cry2Chan2_DAPIChan3_16	CRY2	AC16_T37d_Rep1	AC16_T37d	17	42	1877.94	9594.58	7716.63	0.00544279	0.00905245
	AC16_T37d_Rep1_PoorProbeChan1_Cry2Chan2_DAPIChan3_17	CRY2	AC16_T37d_Rep1	AC16_T37d	20	44	2474.29	9932.65	7458.36	0.00589942	0.00808313
	AC16_T37d_Rep1_PoorProbeChan1_Cry2Chan2_DAPIChan3_18	CRY2	AC16_T37d_Rep1	AC16_T37d	10	25	2785.48	9327.06	6541.58	0.00382171	0.00359005
	AC16_T37d_Rep1_PoorProbeChan1_Cry2Chan2_DAPIChan3_19	CRY2	AC16_T37d_Rep1	AC16_T37d	8	32	1013.66	7047.95	6034.29	0.00530303	0.00789221
	AC16_T37d_Rep1_PoorProbeChan1_Cry2Chan2_DAPIChan3_2	CRY2	AC16_T37d_Rep1	AC16_T37d	28	34	2570.81	9606.88	7036.07	0.00483224	0.0108915
	AC16_T37d_Rep1_PoorProbeChan1_Cry2Chan2_DAPIChan3_3	CRY2	AC16_T37d_Rep1	AC16_T37d	19	45	2137.35	10918.1	8780.79	0.00512482	0.0088895
	AC16_T37d_Rep1_PoorProbeChan1_Cry2Chan2_DAPIChan3_4	CRY2	AC16_T37d_Rep1	AC16_T37d	19	39	2254.15	10344.1	8089.91	0.00482082	0.00842891
	AC16_T37d_Rep1_PoorProbeChan1_Cry2Chan2_DAPIChan3_5	CRY2	AC16_T37d_Rep1	AC16_T37d	13	33	1995.66	9197.04	7201.37	0.00458246	0.00651413
	AC16_T37d_Rep1_PoorProbeChan1_Cry2Chan2_DAPIChan3_6	CRY2	AC16_T37d_Rep1	AC16_T37d	12	25	1434.17	7318.45	5884.28	0.00424861	0.0083672
	AC16_T37d_Rep1_PoorProbeChan1_Cry2Chan2_DAPIChan3_7	CRY2	AC16_T37d_Rep1	AC16_T37d	27	47	2410.77	12692.1	10281.3	0.00457139	0.0111997
	AC16_T37d_Rep1_PoorProbeChan1_Cry2Chan2_DAPIChan3_8	CRY2	AC16_T37d_Rep1	AC16_T37d	21	47	2128.96	10344.6	8215.6	0.00572082	0.00986398
	AC16_T37d_Rep1_PoorProbeChan1_Cry2Chan2_DAPIChan3_9	CRY2	AC16_T37d_Rep1	AC16_T37d	6	25	792.803	6649.34	5856.54	0.00426873	0.00756808
	AC16_T37d_Rep2_PoorProbeChan1_Cry2Chan2_DAPIChan3_1	CRY2	AC16_T37d_Rep2	AC16_T37d	19	20	1588.81	7091.05	5502.25	0.00363488	0.0119587
	AC16_T37d_Rep2_PoorProbeChan1_Cry2Chan2_DAPIChan3_10	CRY2	AC16_T37d_Rep2	AC16_T37d	8	13	862.865	4267.59	3404.73	0.00381822	0.00927144
	AC16_T37d_Rep2_PoorProbeChan1_Cry2Chan2_DAPIChan3_11	CRY2	AC16_T37d_Rep2	AC16_T37d	20	34	1799.28	7400.25	5600.97	0.00607037	0.0111156
	AC16_T37d_Rep2_PoorProbeChan1_Cry2Chan2_DAPIChan3_12	CRY2	AC16_T37d_Rep2	AC16_T37d	5	23	1151.58	6116.16	4964.58	0.00463282	0.00434187
	AC16_T37d_Rep2_PoorProbeChan1_Cry2Chan2_DAPIChan3_13	CRY2	AC16_T37d_Rep2	AC16_T37d	15	34	2402.8	9261.48	6858.67	0.00495723	0.0062427
	AC16_T37d_Rep2_PoorProbeChan1_Cry2Chan2_DAPIChan3_14	CRY2	AC16_T37d_Rep2	AC16_T37d	10	28	1117.58	5984.29	4866.71	0.00575337	0.00894793
	AC16_T37d_Rep2_PoorProbeChan1_Cry2Chan2_DAPIChan3_15	CRY2	AC16_T37d_Rep2	AC16_T37d	9	30	1520.95	7648.92	6127.97	0.00489559	0.00591736
	AC16_T37d_Rep2_PoorProbeChan1_Cry2Chan2_DAPIChan3_16	CRY2	AC16_T37d_Rep2	AC16_T37d	20	39	3413.4	10321.7	6908.32	0.00564536	0.00585925
	AC16_T37d_Rep2_PoorProbeChan1_Cry2Chan2_DAPIChan3_17	CRY2	AC16_T37d_Rep2	AC16_T37d	19	41	2256.28	8654.68	6398.4	0.00640785	0.00842094
	AC16_T37d_Rep2_PoorProbeChan1_Cry2Chan2_DAPIChan3_18	CRY2	AC16_T37d_Rep2	AC16_T37d	12	23	1346.83	5861.94	4515.12	0.005094	0.00890984
	AC16_T37d_Rep2_PoorProbeChan1_Cry2Chan2_DAPIChan3_19	CRY2	AC16_T37d_Rep2	AC16_T37d	8	24	1243.05	6297.68	5054.63	0.00474812	0.00643579
	AC16_T37d_Rep2_PoorProbeChan1_Cry2Chan2_DAPIChan3_2	CRY2	AC16_T37d_Rep2	AC16_T37d	20	44	3170.64	9560.15	6389.51	0.00688629	0.00630787
	AC16_T37d_Rep2_PoorProbeChan1_Cry2Chan2_DAPIChan3_20	CRY2	AC16_T37d_Rep2	AC16_T37d	19	26	2156.06	6691.81	4535.75	0.00573224	0.00881237
	AC16_T37d_Rep2_PoorProbeChan1_Cry2Chan2_DAPIChan3_21	CRY2	AC16_T37d_Rep2	AC16_T37d	20	41	2003.77	7176.9	5173.13	0.00792556	0.00998118
	AC16_T37d_Rep2_PoorProbeChan1_Cry2Chan2_DAPIChan3_22	CRY2	AC16_T37d_Rep2	AC16_T37d	15	23	1189.84	6081.24	4891.39	0.00470214	0.0126067
	AC16_T37d_Rep2_PoorProbeChan1_Cry2Chan2_DAPIChan3_23	CRY2	AC16_T37d_Rep2	AC16_T37d	17	22	1898.5	7744.02	5845.52	0.00376357	0.00895443
	AC16_T37d_Rep2_PoorProbeChan1_Cry2Chan2_DAPIChan3_24	CRY2	AC16_T37d_Rep2	AC16_T37d	7	27	1099.87	6491.86	5392	0.00500742	0.00636441
	AC16_T37d_Rep2_PoorProbeChan1_Cry2Chan2_DAPIChan3_3	CRY2	AC16_T37d_Rep2	AC16_T37d	9	21	1100.43	5340.43	4239.99	0.00495284	0.00817858
	AC16_T37d_Rep2_PoorProbeChan1_Cry2Chan2_DAPIChan3_4	CRY2	AC16_T37d_Rep2	AC16_T37d	23	13	1584.89	5268.45	3683.55	0.0035292	0.014512
	AC16_T37d_Rep2_PoorProbeChan1_Cry2Chan2_DAPIChan3_5	CRY2	AC16_T37d_Rep2	AC16_T37d	16	15	1867.7	7501.68	5633.98	0.00266242	0.00856668
	AC16_T37d_Rep2_PoorProbeChan1_Cry2Chan2_DAPIChan3_6	CRY2	AC16_T37d_Rep2	AC16_T37d	21	22	2246.61	7569.11	5322.5	0.00413339	0.00934743
	AC16_T37d_Rep2_PoorProbeChan1_Cry2Chan2_DAPIChan3_7	CRY2	AC16_T37d_Rep2	AC16_T37d	11	17	1203.29	6311.91	5108.62	0.00332771	0.00914163
	AC16_T37d_Rep2_PoorProbeChan1_Cry2Chan2_DAPIChan3_8	CRY2	AC16_T37d_Rep2	AC16_T37d	20	22	3043.39	9668.69	6625.3	0.0033206	0.00657161
	AC16_T37d_Rep2_PoorProbeChan1_Cry2Chan2_DAPIChan3_9	CRY2	AC16_T37d_Rep2	AC16_T37d	10	34	2116.08	8221.79	6105.7	0.00556856	0.00472571
	AC16_T18d24h_Rep1_Nr1d1Chan1_DAPIChan2_1	REV-ERBα	AC16_T18d24h_Rep1	AC16_T18d24h	97	278	3361.76	8845.3	5483.54	0.0506972	0.0288539
	AC16_T18d24h_Rep1_Nr1d1Chan1_DAPIChan2_10	REV-ERBα	AC16_T18d24h_Rep1	AC16_T18d24h	107	208	2373	8636.68	6263.68	0.0332073	0.0450906
	AC16_T18d24h_Rep1_Nr1d1Chan1_DAPIChan2_11	REV-ERBα	AC16_T18d24h_Rep1	AC16_T18d24h	112	141	2178.32	7511.07	5332.75	0.0264404	0.0514157
	AC16_T18d24h_Rep1_Nr1d1Chan1_DAPIChan2_12	REV-ERBα	AC16_T18d24h_Rep1	AC16_T18d24h	62	149	1933.14	7027.96	5094.82	0.0292454	0.0320722
	AC16_T18d24h_Rep1_Nr1d1Chan1_DAPIChan2_13	REV-ERBα	AC16_T18d24h_Rep1	AC16_T18d24h	156	233	2894.8	8347.33	5452.53	0.0427325	0.0538897
	AC16_T18d24h_Rep1_Nr1d1Chan1_DAPIChan2_14	REV-ERBα	AC16_T18d24h_Rep1	AC16_T18d24h	166	296	3460.35	12046	8585.61	0.0344763	0.047972
	AC16_T18d24h_Rep1_Nr1d1Chan1_DAPIChan2_15	REV-ERBα	AC16_T18d24h_Rep1	AC16_T18d24h	187	344	3061.17	9244.19	6183.02	0.0556362	0.0610877
	AC16_T18d24h_Rep1_Nr1d1Chan1_DAPIChan2_16	REV-ERBα	AC16_T18d24h_Rep1	AC16_T18d24h	150	353	2789.32	10950.9	8161.61	0.0432512	0.0537766
	AC16_T18d24h_Rep1_Nr1d1Chan1_DAPIChan2_2	REV-ERBα	AC16_T18d24h_Rep1	AC16_T18d24h	118	214	3570.53	10529.2	6958.68	0.030753	0.0330483
	AC16_T18d24h_Rep1_Nr1d1Chan1_DAPIChan2_3	REV-ERBα	AC16_T18d24h_Rep1	AC16_T18d24h	149	280	3139.42	8709.95	5570.53	0.0502645	0.0474611
	AC16_T18d24h_Rep1_Nr1d1Chan1_DAPIChan2_4	REV-ERBα	AC16_T18d24h_Rep1	AC16_T18d24h	132	259	1927.1	7866.14	5939.05	0.0436097	0.0684969
	AC16_T18d24h_Rep1_Nr1d1Chan1_DAPIChan2_5	REV-ERBα	AC16_T18d24h_Rep1	AC16_T18d24h	128	332	3034.43	10976.1	7941.68	0.0418047	0.0421826
	AC16_T18d24h_Rep1_Nr1d1Chan1_DAPIChan2_6	REV-ERBα	AC16_T18d24h_Rep1	AC16_T18d24h	79	171	1818.27	7372.94	5554.67	0.0307849	0.0434479
	AC16_T18d24h_Rep1_Nr1d1Chan1_DAPIChan2_7	REV-ERBα	AC16_T18d24h_Rep1	AC16_T18d24h	117	231	2455.94	7025.76	4569.82	0.0505491	0.0476396
	AC16_T18d24h_Rep1_Nr1d1Chan1_DAPIChan2_8	REV-ERBα	AC16_T18d24h_Rep1	AC16_T18d24h	48	103	2303.65	6337.65	4034	0.0255329	0.0208365
	AC16_T18d24h_Rep1_Nr1d1Chan1_DAPIChan2_9	REV-ERBα	AC16_T18d24h_Rep1	AC16_T18d24h	131	280	2974.18	8558.66	5584.47	0.050139	0.0440457
	AC16_T18d24h_Rep2_Nr1d1Chan1_DAPIChan2_1	REV-ERBα	AC16_T18d24h_Rep2	AC16_T18d24h	113	192	2550.68	7119.79	4569.11	0.0420213	0.0443019
	AC16_T18d24h_Rep2_Nr1d1Chan1_DAPIChan2_10	REV-ERBα	AC16_T18d24h_Rep2	AC16_T18d24h	112	170	2371.22	7235.87	4864.65	0.034946	0.047233
	AC16_T18d24h_Rep2_Nr1d1Chan1_DAPIChan2_11	REV-ERBα	AC16_T18d24h_Rep2	AC16_T18d24h	87	215	1799.2	7843.95	6044.75	0.0355681	0.0483547
	AC16_T18d24h_Rep2_Nr1d1Chan1_DAPIChan2_12	REV-ERBα	AC16_T18d24h_Rep2	AC16_T18d24h	144	232	3195.89	9839.61	6643.72	0.0349202	0.0450578
	AC16_T18d24h_Rep2_Nr1d1Chan1_DAPIChan2_13	REV-ERBα	AC16_T18d24h_Rep2	AC16_T18d24h	130	265	2419.31	8169.79	5750.49	0.0460831	0.0537344
	AC16_T18d24h_Rep2_Nr1d1Chan1_DAPIChan2_14	REV-ERBα	AC16_T18d24h_Rep2	AC16_T18d24h	104	135	2756.24	8969.78	6213.54	0.0217268	0.0377325
	AC16_T18d24h_Rep2_Nr1d1Chan1_DAPIChan2_15	REV-ERBα	AC16_T18d24h_Rep2	AC16_T18d24h	119	198	2814.43	10226.5	7412.06	0.0267132	0.0422821
	AC16_T18d24h_Rep2_Nr1d1Chan1_DAPIChan2_2	REV-ERBα	AC16_T18d24h_Rep2	AC16_T18d24h	119	162	2358.63	7673.46	5314.82	0.0304808	0.0504529
	AC16_T18d24h_Rep2_Nr1d1Chan1_DAPIChan2_3	REV-ERBα	AC16_T18d24h_Rep2	AC16_T18d24h	89	225	2196.53	9757.96	7561.43	0.0297563	0.0405184
	AC16_T18d24h_Rep2_Nr1d1Chan1_DAPIChan2_4	REV-ERBα	AC16_T18d24h_Rep2	AC16_T18d24h	152	282	3358.71	9952.92	6594.22	0.0427647	0.0452555
	AC16_T18d24h_Rep2_Nr1d1Chan1_DAPIChan2_5	REV-ERBα	AC16_T18d24h_Rep2	AC16_T18d24h	164	179	2312.76	9693.16	7380.4	0.0242534	0.0709111
	AC16_T18d24h_Rep2_Nr1d1Chan1_DAPIChan2_6	REV-ERBα	AC16_T18d24h_Rep2	AC16_T18d24h	184	279	3585.75	10713.3	7127.54	0.0391439	0.0513142
	AC16_T18d24h_Rep2_Nr1d1Chan1_DAPIChan2_7	REV-ERBα	AC16_T18d24h_Rep2	AC16_T18d24h	107	247	2431.26	8421.66	5990.4	0.0412326	0.0440102
	AC16_T18d24h_Rep2_Nr1d1Chan1_DAPIChan2_8	REV-ERBα	AC16_T18d24h_Rep2	AC16_T18d24h	137	183	2229.82	6804.55	4574.73	0.0400024	0.0614399
	AC16_T18d24h_Rep2_Nr1d1Chan1_DAPIChan2_9	REV-ERBα	AC16_T18d24h_Rep2	AC16_T18d24h	110	246	3262.47	11272.9	8010.39	0.0307101	0.0337168
	AC16_T18d24h_Rep3_Nr1d1Chan1_DAPIChan2_1	REV-ERBα	AC16_T18d24h_Rep3	AC16_T18d24h	224	391	3094.46	9586.25	6491.79	0.0602299	0.0723874
	AC16_T18d24h_Rep3_Nr1d1Chan1_DAPIChan2_10	REV-ERBα	AC16_T18d24h_Rep3	AC16_T18d24h	308	395	3143.9	9867.57	6723.67	0.0587477	0.0979676
	AC16_T18d24h_Rep3_Nr1d1Chan1_DAPIChan2_11	REV-ERBα	AC16_T18d24h_Rep3	AC16_T18d24h	169	312	2655.6	8215.03	5559.43	0.0561208	0.0636392
	AC16_T18d24h_Rep3_Nr1d1Chan1_DAPIChan2_12	REV-ERBα	AC16_T18d24h_Rep3	AC16_T18d24h	138	208	3671.96	10783.4	7111.4	0.0292488	0.0375821
	AC16_T18d24h_Rep3_Nr1d1Chan1_DAPIChan2_13	REV-ERBα	AC16_T18d24h_Rep3	AC16_T18d24h	254	293	3994.53	10232.8	6238.29	0.046968	0.063587
	AC16_T18d24h_Rep3_Nr1d1Chan1_DAPIChan2_14	REV-ERBα	AC16_T18d24h_Rep3	AC16_T18d24h	253	404	3418.1	10830.4	7412.34	0.0545037	0.0740178
	AC16_T18d24h_Rep3_Nr1d1Chan1_DAPIChan2_15	REV-ERBα	AC16_T18d24h_Rep3	AC16_T18d24h	126	197	2643.29	8936.56	6293.27	0.0313033	0.0476678
	AC16_T18d24h_Rep3_Nr1d1Chan1_DAPIChan2_16	REV-ERBα	AC16_T18d24h_Rep3	AC16_T18d24h	186	316	3800.13	13930.5	10130.3	0.0311935	0.0489457
	AC16_T18d24h_Rep3_Nr1d1Chan1_DAPIChan2_17	REV-ERBα	AC16_T18d24h_Rep3	AC16_T18d24h	216	382	3924.39	10184.1	6259.7	0.0610253	0.0550403
	AC16_T18d24h_Rep3_Nr1d1Chan1_DAPIChan2_18	REV-ERBα	AC16_T18d24h_Rep3	AC16_T18d24h	159	306	3912.37	10876.5	6964.16	0.0439393	0.0406403
	AC16_T18d24h_Rep3_Nr1d1Chan1_DAPIChan2_19	REV-ERBα	AC16_T18d24h_Rep3	AC16_T18d24h	99	213	2842.1	8512.63	5670.54	0.0375626	0.0348334
	AC16_T18d24h_Rep3_Nr1d1Chan1_DAPIChan2_2	REV-ERBα	AC16_T18d24h_Rep3	AC16_T18d24h	89	257	3300.17	9176.05	5875.89	0.0437381	0.0269683
	AC16_T18d24h_Rep3_Nr1d1Chan1_DAPIChan2_3	REV-ERBα	AC16_T18d24h_Rep3	AC16_T18d24h	110	271	3341.21	10466.9	7125.69	0.0380314	0.0329222
	AC16_T18d24h_Rep3_Nr1d1Chan1_DAPIChan2_4	REV-ERBα	AC16_T18d24h_Rep3	AC16_T18d24h	137	241	2884.99	8014.38	5129.39	0.0469842	0.0474872
	AC16_T18d24h_Rep3_Nr1d1Chan1_DAPIChan2_5	REV-ERBα	AC16_T18d24h_Rep3	AC16_T18d24h	260	365	3472.44	10868.4	7395.91	0.0493516	0.0748753
	AC16_T18d24h_Rep3_Nr1d1Chan1_DAPIChan2_6	REV-ERBα	AC16_T18d24h_Rep3	AC16_T18d24h	179	323	3744.65	12214	8469.32	0.0381377	0.0478015
	AC16_T18d24h_Rep3_Nr1d1Chan1_DAPIChan2_7	REV-ERBα	AC16_T18d24h_Rep3	AC16_T18d24h	186	261	3114.02	8682.49	5568.47	0.0468711	0.0597298
	AC16_T18d24h_Rep3_Nr1d1Chan1_DAPIChan2_8	REV-ERBα	AC16_T18d24h_Rep3	AC16_T18d24h	281	365	5432.75	13598.7	8165.95	0.0446978	0.0517233
	AC16_T18d24h_Rep3_Nr1d1Chan1_DAPIChan2_9	REV-ERBα	AC16_T18d24h_Rep3	AC16_T18d24h	170	331	3081.73	10198.2	7116.52	0.0465115	0.0551638
	AC16_T18d24h_Rep4_Nr1d1Chan1_DAPIChan2_1	REV-ERBα	AC16_T18d24h_Rep4	AC16_T18d24h	151	267	3555.38	9378.2	5822.82	0.045854	0.0424709
	AC16_T18d24h_Rep4_Nr1d1Chan1_DAPIChan2_10	REV-ERBα	AC16_T18d24h_Rep4	AC16_T18d24h	199	335	2789.82	9614.35	6824.53	0.0490876	0.0713308
	AC16_T18d24h_Rep4_Nr1d1Chan1_DAPIChan2_11	REV-ERBα	AC16_T18d24h_Rep4	AC16_T18d24h	281	313	3784.55	11171.7	7387.16	0.0423708	0.0742492
	AC16_T18d24h_Rep4_Nr1d1Chan1_DAPIChan2_12	REV-ERBα	AC16_T18d24h_Rep4	AC16_T18d24h	155	293	3404.23	12002.4	8598.13	0.0340772	0.0455316
	AC16_T18d24h_Rep4_Nr1d1Chan1_DAPIChan2_13	REV-ERBα	AC16_T18d24h_Rep4	AC16_T18d24h	161	312	3460.56	7856.76	4396.19	0.0709705	0.0465242
	AC16_T18d24h_Rep4_Nr1d1Chan1_DAPIChan2_2	REV-ERBα	AC16_T18d24h_Rep4	AC16_T18d24h	160	245	3500.04	9156.07	5656.03	0.0433166	0.0457138
	AC16_T18d24h_Rep4_Nr1d1Chan1_DAPIChan2_3	REV-ERBα	AC16_T18d24h_Rep4	AC16_T18d24h	255	330	3808.88	8196.75	4387.87	0.0752073	0.0669488
	AC16_T18d24h_Rep4_Nr1d1Chan1_DAPIChan2_4	REV-ERBα	AC16_T18d24h_Rep4	AC16_T18d24h	167	351	2517.89	8640.81	6122.92	0.0573256	0.0663253
	AC16_T18d24h_Rep4_Nr1d1Chan1_DAPIChan2_5	REV-ERBα	AC16_T18d24h_Rep4	AC16_T18d24h	86	238	2492	9137.36	6645.36	0.0358145	0.0345104
	AC16_T18d24h_Rep4_Nr1d1Chan1_DAPIChan2_6	REV-ERBα	AC16_T18d24h_Rep4	AC16_T18d24h	189	324	3199.8	10406.5	7206.71	0.0449581	0.0590661
	AC16_T18d24h_Rep4_Nr1d1Chan1_DAPIChan2_7	REV-ERBα	AC16_T18d24h_Rep4	AC16_T18d24h	127	230	3001.14	10407.7	7406.58	0.0310535	0.0423172
	AC16_T18d24h_Rep4_Nr1d1Chan1_DAPIChan2_8	REV-ERBα	AC16_T18d24h_Rep4	AC16_T18d24h	162	307	3524.08	10494.5	6970.42	0.0440433	0.0459694
	AC16_T18d24h_Rep4_Nr1d1Chan1_DAPIChan2_9	REV-ERBα	AC16_T18d24h_Rep4	AC16_T18d24h	257	458	3696.99	10430.4	6733.42	0.068019	0.0695159
	AC16_T18d24h37d2h_Rep1_Nr1d1Chan1_DAPIChan2_1	REV-ERBα	AC16_T18d24h37d2h_Rep1	AC16_T18d24h37d2h	38	130	3363.54	9151.16	5787.61	0.0224618	0.0112976
	AC16_T18d24h37d2h_Rep1_Nr1d1Chan1_DAPIChan2_10	REV-ERBα	AC16_T18d24h37d2h_Rep1	AC16_T18d24h37d2h	44	195	2690.66	9403.03	6712.36	0.0290509	0.0163528
	AC16_T18d24h37d2h_Rep1_Nr1d1Chan1_DAPIChan2_11	REV-ERBα	AC16_T18d24h37d2h_Rep1	AC16_T18d24h37d2h	28	101	3388.72	10229.8	6841.1	0.0147637	0.0082627
	AC16_T18d24h37d2h_Rep1_Nr1d1Chan1_DAPIChan2_12	REV-ERBα	AC16_T18d24h37d2h_Rep1	AC16_T18d24h37d2h	39	130	3737.04	8699.35	4962.31	0.0261975	0.0104361
	AC16_T18d24h37d2h_Rep1_Nr1d1Chan1_DAPIChan2_13	REV-ERBα	AC16_T18d24h37d2h_Rep1	AC16_T18d24h37d2h	55	128	2772.75	10029.6	7256.85	0.0176385	0.0198359
	AC16_T18d24h37d2h_Rep1_Nr1d1Chan1_DAPIChan2_14	REV-ERBα	AC16_T18d24h37d2h_Rep1	AC16_T18d24h37d2h	66	107	3566.12	10677.8	7111.68	0.0150457	0.0185075
	AC16_T18d24h37d2h_Rep1_Nr1d1Chan1_DAPIChan2_2	REV-ERBα	AC16_T18d24h37d2h_Rep1	AC16_T18d24h37d2h	48	123	2787.11	6863.15	4076.04	0.0301763	0.0172221
	AC16_T18d24h37d2h_Rep1_Nr1d1Chan1_DAPIChan2_3	REV-ERBα	AC16_T18d24h37d2h_Rep1	AC16_T18d24h37d2h	59	190	3137.92	10882.1	7744.16	0.0245346	0.0188023
	AC16_T18d24h37d2h_Rep1_Nr1d1Chan1_DAPIChan2_4	REV-ERBα	AC16_T18d24h37d2h_Rep1	AC16_T18d24h37d2h	28	123	2751.55	9509.08	6757.53	0.0182019	0.0101761
	AC16_T18d24h37d2h_Rep1_Nr1d1Chan1_DAPIChan2_5	REV-ERBα	AC16_T18d24h37d2h_Rep1	AC16_T18d24h37d2h	28	160	2385.09	10769.1	8383.96	0.0190841	0.0117396
	AC16_T18d24h37d2h_Rep1_Nr1d1Chan1_DAPIChan2_6	REV-ERBα	AC16_T18d24h37d2h_Rep1	AC16_T18d24h37d2h	28	64	2655.81	9071.78	6415.97	0.00997511	0.0105429
	AC16_T18d24h37d2h_Rep1_Nr1d1Chan1_DAPIChan2_7	REV-ERBα	AC16_T18d24h37d2h_Rep1	AC16_T18d24h37d2h	45	155	2704.75	10260.8	7556.02	0.0205134	0.0166374
	AC16_T18d24h37d2h_Rep1_Nr1d1Chan1_DAPIChan2_8	REV-ERBα	AC16_T18d24h37d2h_Rep1	AC16_T18d24h37d2h	43	116	2666.2	9482.69	6816.49	0.0170175	0.0161279
	AC16_T18d24h37d2h_Rep1_Nr1d1Chan1_DAPIChan2_9	REV-ERBα	AC16_T18d24h37d2h_Rep1	AC16_T18d24h37d2h	31	122	2801.98	8913.3	6111.32	0.0199629	0.0110636
	AC16_T18d24h37d2h_Rep2_Nr1d1Chan1_DAPIChan2_1	REV-ERBα	AC16_T18d24h37d2h_Rep2	AC16_T18d24h37d2h	55	163	2806.75	8019.78	5213.04	0.0312678	0.0195956
	AC16_T18d24h37d2h_Rep2_Nr1d1Chan1_DAPIChan2_10	REV-ERBα	AC16_T18d24h37d2h_Rep2	AC16_T18d24h37d2h	44	132	2017.64	8013.88	5996.24	0.0220138	0.0218076
	AC16_T18d24h37d2h_Rep2_Nr1d1Chan1_DAPIChan2_11	REV-ERBα	AC16_T18d24h37d2h_Rep2	AC16_T18d24h37d2h	63	197	3177.68	11307.9	8130.18	0.0242307	0.0198258
	AC16_T18d24h37d2h_Rep2_Nr1d1Chan1_DAPIChan2_12	REV-ERBα	AC16_T18d24h37d2h_Rep2	AC16_T18d24h37d2h	17	102	1715.56	7931.01	6215.45	0.0164107	0.00990931
	AC16_T18d24h37d2h_Rep2_Nr1d1Chan1_DAPIChan2_13	REV-ERBα	AC16_T18d24h37d2h_Rep2	AC16_T18d24h37d2h	20	118	1872.04	6873.68	5001.64	0.0235923	0.0106835
	AC16_T18d24h37d2h_Rep2_Nr1d1Chan1_DAPIChan2_14	REV-ERBα	AC16_T18d24h37d2h_Rep2	AC16_T18d24h37d2h	31	141	2601.4	10622.3	8020.92	0.017579	0.0119167
	AC16_T18d24h37d2h_Rep2_Nr1d1Chan1_DAPIChan2_15	REV-ERBα	AC16_T18d24h37d2h_Rep2	AC16_T18d24h37d2h	32	97	2476.28	9771.9	7295.62	0.0132957	0.0129226
	AC16_T18d24h37d2h_Rep2_Nr1d1Chan1_DAPIChan2_2	REV-ERBα	AC16_T18d24h37d2h_Rep2	AC16_T18d24h37d2h	24	130	2635.25	9460.64	6825.39	0.0190465	0.00910728
	AC16_T18d24h37d2h_Rep2_Nr1d1Chan1_DAPIChan2_3	REV-ERBα	AC16_T18d24h37d2h_Rep2	AC16_T18d24h37d2h	42	219	2363.68	9520.46	7156.78	0.0306004	0.0177689
	AC16_T18d24h37d2h_Rep2_Nr1d1Chan1_DAPIChan2_4	REV-ERBα	AC16_T18d24h37d2h_Rep2	AC16_T18d24h37d2h	121	280	3775.52	12675.5	8899.93	0.0314609	0.0320486
	AC16_T18d24h37d2h_Rep2_Nr1d1Chan1_DAPIChan2_5	REV-ERBα	AC16_T18d24h37d2h_Rep2	AC16_T18d24h37d2h	16	95	2038.41	7183.31	5144.9	0.0184649	0.00784925
	AC16_T18d24h37d2h_Rep2_Nr1d1Chan1_DAPIChan2_6	REV-ERBα	AC16_T18d24h37d2h_Rep2	AC16_T18d24h37d2h	33	143	2414.9	8538.6	6123.7	0.0233519	0.0136652
	AC16_T18d24h37d2h_Rep2_Nr1d1Chan1_DAPIChan2_7	REV-ERBα	AC16_T18d24h37d2h_Rep2	AC16_T18d24h37d2h	34	114	2984.78	9170.36	6185.58	0.01843	0.0113911
	AC16_T18d24h37d2h_Rep2_Nr1d1Chan1_DAPIChan2_8	REV-ERBα	AC16_T18d24h37d2h_Rep2	AC16_T18d24h37d2h	32	105	2262.61	8310.42	6047.81	0.0173617	0.014143
	AC16_T18d24h37d2h_Rep2_Nr1d1Chan1_DAPIChan2_9	REV-ERBα	AC16_T18d24h37d2h_Rep2	AC16_T18d24h37d2h	32	116	2279.89	8189.99	5910.1	0.0196274	0.0140357
	AC16_T18d24h37d2h_Rep3_Nr1d1Chan1_DAPIChan2_1	REV-ERBα	AC16_T18d24h37d2h_Rep3	AC16_T18d24h37d2h	56	218	2150.94	9124.34	6973.4	0.0312616	0.0260352
	AC16_T18d24h37d2h_Rep3_Nr1d1Chan1_DAPIChan2_10	REV-ERBα	AC16_T18d24h37d2h_Rep3	AC16_T18d24h37d2h	52	180	2633.12	9909.89	7276.77	0.0247362	0.0197484
	AC16_T18d24h37d2h_Rep3_Nr1d1Chan1_DAPIChan2_11	REV-ERBα	AC16_T18d24h37d2h_Rep3	AC16_T18d24h37d2h	59	204	3187.64	11773.3	8585.61	0.0237607	0.018509
	AC16_T18d24h37d2h_Rep3_Nr1d1Chan1_DAPIChan2_12	REV-ERBα	AC16_T18d24h37d2h_Rep3	AC16_T18d24h37d2h	47	126	1822.82	6976.46	5153.64	0.0244487	0.0257842
	AC16_T18d24h37d2h_Rep3_Nr1d1Chan1_DAPIChan2_13	REV-ERBα	AC16_T18d24h37d2h_Rep3	AC16_T18d24h37d2h	120	273	2617.4	9448.62	6831.22	0.0399636	0.045847
	AC16_T18d24h37d2h_Rep3_Nr1d1Chan1_DAPIChan2_14	REV-ERBα	AC16_T18d24h37d2h_Rep3	AC16_T18d24h37d2h	40	161	2482.26	9070.36	6588.1	0.024438	0.0161144
	AC16_T18d24h37d2h_Rep3_Nr1d1Chan1_DAPIChan2_15	REV-ERBα	AC16_T18d24h37d2h_Rep3	AC16_T18d24h37d2h	57	170	2284.59	8439.94	6155.35	0.0276182	0.0249498
	AC16_T18d24h37d2h_Rep3_Nr1d1Chan1_DAPIChan2_16	REV-ERBα	AC16_T18d24h37d2h_Rep3	AC16_T18d24h37d2h	24	76	2129.53	7214.6	5085.07	0.0149457	0.0112701
	AC16_T18d24h37d2h_Rep3_Nr1d1Chan1_DAPIChan2_17	REV-ERBα	AC16_T18d24h37d2h_Rep3	AC16_T18d24h37d2h	12	93	1860.23	7066.23	5205.99	0.017864	0.0064508
	AC16_T18d24h37d2h_Rep3_Nr1d1Chan1_DAPIChan2_18	REV-ERBα	AC16_T18d24h37d2h_Rep3	AC16_T18d24h37d2h	25	128	2061.17	8806.4	6745.22	0.0189764	0.012129
	AC16_T18d24h37d2h_Rep3_Nr1d1Chan1_DAPIChan2_19	REV-ERBα	AC16_T18d24h37d2h_Rep3	AC16_T18d24h37d2h	74	214	2464.83	8508.72	6043.89	0.0354076	0.0300224
	AC16_T18d24h37d2h_Rep3_Nr1d1Chan1_DAPIChan2_2	REV-ERBα	AC16_T18d24h37d2h_Rep3	AC16_T18d24h37d2h	20	85	1427.2	7301.17	5873.97	0.0144706	0.0140134
	AC16_T18d24h37d2h_Rep3_Nr1d1Chan1_DAPIChan2_20	REV-ERBα	AC16_T18d24h37d2h_Rep3	AC16_T18d24h37d2h	26	101	1406.64	6414.33	5007.69	0.020169	0.0184837
	AC16_T18d24h37d2h_Rep3_Nr1d1Chan1_DAPIChan2_3	REV-ERBα	AC16_T18d24h37d2h_Rep3	AC16_T18d24h37d2h	41	164	2686.18	8784.92	6098.73	0.0268908	0.0152633
	AC16_T18d24h37d2h_Rep3_Nr1d1Chan1_DAPIChan2_4	REV-ERBα	AC16_T18d24h37d2h_Rep3	AC16_T18d24h37d2h	30	168	2117.51	8561.71	6444.21	0.0260699	0.0141676
	AC16_T18d24h37d2h_Rep3_Nr1d1Chan1_DAPIChan2_5	REV-ERBα	AC16_T18d24h37d2h_Rep3	AC16_T18d24h37d2h	50	212	1899.92	9519.25	7619.33	0.027824	0.0263168
	AC16_T18d24h37d2h_Rep3_Nr1d1Chan1_DAPIChan2_6	REV-ERBα	AC16_T18d24h37d2h_Rep3	AC16_T18d24h37d2h	78	145	1906.75	7181.88	5275.13	0.0274875	0.0409073
	AC16_T18d24h37d2h_Rep3_Nr1d1Chan1_DAPIChan2_7	REV-ERBα	AC16_T18d24h37d2h_Rep3	AC16_T18d24h37d2h	83	296	2582.26	10653.8	8071.49	0.0366723	0.0321423
	AC16_T18d24h37d2h_Rep3_Nr1d1Chan1_DAPIChan2_8	REV-ERBα	AC16_T18d24h37d2h_Rep3	AC16_T18d24h37d2h	19	156	2121.99	9865.36	7743.38	0.0201463	0.00895387
	AC16_T18d24h37d2h_Rep3_Nr1d1Chan1_DAPIChan2_9	REV-ERBα	AC16_T18d24h37d2h_Rep3	AC16_T18d24h37d2h	34	129	2151.72	10349.5	8197.82	0.0157359	0.0158013
	AC16_T18d24h37d2h_Rep4_Nr1d1Chan1_DAPIChan2_1	REV-ERBα	AC16_T18d24h37d2h_Rep4	AC16_T18d24h37d2h	46	175	3595.49	11864.4	8268.95	0.0211635	0.0127938
	AC16_T18d24h37d2h_Rep4_Nr1d1Chan1_DAPIChan2_10	REV-ERBα	AC16_T18d24h37d2h_Rep4	AC16_T18d24h37d2h	28	107	3188.07	11452	8263.9	0.0129479	0.00878275
	AC16_T18d24h37d2h_Rep4_Nr1d1Chan1_DAPIChan2_11	REV-ERBα	AC16_T18d24h37d2h_Rep4	AC16_T18d24h37d2h	32	116	2563.56	7857.54	5293.98	0.0219117	0.0124827
	AC16_T18d24h37d2h_Rep4_Nr1d1Chan1_DAPIChan2_12	REV-ERBα	AC16_T18d24h37d2h_Rep4	AC16_T18d24h37d2h	15	71	1543.07	7119.43	5576.36	0.0127323	0.00972088
	AC16_T18d24h37d2h_Rep4_Nr1d1Chan1_DAPIChan2_13	REV-ERBα	AC16_T18d24h37d2h_Rep4	AC16_T18d24h37d2h	9	74	1631.27	8877.95	7246.68	0.0102116	0.00551717
	AC16_T18d24h37d2h_Rep4_Nr1d1Chan1_DAPIChan2_14	REV-ERBα	AC16_T18d24h37d2h_Rep4	AC16_T18d24h37d2h	44	124	2925.18	11323	8397.83	0.0147657	0.0150418
	AC16_T18d24h37d2h_Rep4_Nr1d1Chan1_DAPIChan2_15	REV-ERBα	AC16_T18d24h37d2h_Rep4	AC16_T18d24h37d2h	59	198	3270.65	14133.7	10863.1	0.0182269	0.0180392
	AC16_T18d24h37d2h_Rep4_Nr1d1Chan1_DAPIChan2_2	REV-ERBα	AC16_T18d24h37d2h_Rep4	AC16_T18d24h37d2h	89	143	4030.73	11222	7191.27	0.0198852	0.0220804
	AC16_T18d24h37d2h_Rep4_Nr1d1Chan1_DAPIChan2_3	REV-ERBα	AC16_T18d24h37d2h_Rep4	AC16_T18d24h37d2h	18	86	2161.25	7012.95	4851.7	0.0177257	0.00832851
	AC16_T18d24h37d2h_Rep4_Nr1d1Chan1_DAPIChan2_4	REV-ERBα	AC16_T18d24h37d2h_Rep4	AC16_T18d24h37d2h	13	80	2557.3	8480.84	5923.54	0.0135054	0.00508349
	AC16_T18d24h37d2h_Rep4_Nr1d1Chan1_DAPIChan2_5	REV-ERBα	AC16_T18d24h37d2h_Rep4	AC16_T18d24h37d2h	31	95	2143.97	8291	6147.03	0.0154546	0.0144592
	AC16_T18d24h37d2h_Rep4_Nr1d1Chan1_DAPIChan2_6	REV-ERBα	AC16_T18d24h37d2h_Rep4	AC16_T18d24h37d2h	105	197	3681.92	12168.5	8486.6	0.0232131	0.0285178
	AC16_T18d24h37d2h_Rep4_Nr1d1Chan1_DAPIChan2_7	REV-ERBα	AC16_T18d24h37d2h_Rep4	AC16_T18d24h37d2h	55	171	2964.72	10195.5	7230.75	0.023649	0.0185515
	AC16_T18d24h37d2h_Rep4_Nr1d1Chan1_DAPIChan2_8	REV-ERBα	AC16_T18d24h37d2h_Rep4	AC16_T18d24h37d2h	34	129	2400.6	7392.35	4991.75	0.0258426	0.0141631
	AC16_T18d24h37d2h_Rep4_Nr1d1Chan1_DAPIChan2_9	REV-ERBα	AC16_T18d24h37d2h_Rep4	AC16_T18d24h37d2h	23	116	2258.13	10793	8534.83	0.0135914	0.0101854
	AC16_T18d5h_Rep1_Nr1d1Chan1_DAPIChan2_1	REV-ERBα	AC16_T18d5h_Rep1	AC16_T18d5h	34	18	1944.73	5978.03	4033.29	0.00446285	0.0174831
	AC16_T18d5h_Rep1_Nr1d1Chan1_DAPIChan2_10	REV-ERBα	AC16_T18d5h_Rep1	AC16_T18d5h	36	40	1892.67	7026.32	5133.66	0.00779172	0.0190208
	AC16_T18d5h_Rep1_Nr1d1Chan1_DAPIChan2_11	REV-ERBα	AC16_T18d5h_Rep1	AC16_T18d5h	82	75	2280.82	7198.46	4917.64	0.0152512	0.035952
	AC16_T18d5h_Rep1_Nr1d1Chan1_DAPIChan2_12	REV-ERBα	AC16_T18d5h_Rep1	AC16_T18d5h	63	61	1828.08	4609.79	2781.71	0.021929	0.0344623
	AC16_T18d5h_Rep1_Nr1d1Chan1_DAPIChan2_2	REV-ERBα	AC16_T18d5h_Rep1	AC16_T18d5h	56	42	2604.1	6709.66	4105.56	0.01023	0.0215046
	AC16_T18d5h_Rep1_Nr1d1Chan1_DAPIChan2_3	REV-ERBα	AC16_T18d5h_Rep1	AC16_T18d5h	66	64	2449.32	6481.41	4032.08	0.0158727	0.0269462
	AC16_T18d5h_Rep1_Nr1d1Chan1_DAPIChan2_4	REV-ERBα	AC16_T18d5h_Rep1	AC16_T18d5h	57	42	1679.07	6475.36	4796.29	0.00875676	0.0339474
	AC16_T18d5h_Rep1_Nr1d1Chan1_DAPIChan2_5	REV-ERBα	AC16_T18d5h_Rep1	AC16_T18d5h	44	49	2369.45	8378.27	6008.83	0.00815467	0.0185697
	AC16_T18d5h_Rep1_Nr1d1Chan1_DAPIChan2_6	REV-ERBα	AC16_T18d5h_Rep1	AC16_T18d5h	30	45	1547.55	6239.57	4692.02	0.00959076	0.0193855
	AC16_T18d5h_Rep1_Nr1d1Chan1_DAPIChan2_7	REV-ERBα	AC16_T18d5h_Rep1	AC16_T18d5h	36	50	1847.08	5984.64	4137.57	0.0120844	0.0194903
	AC16_T18d5h_Rep1_Nr1d1Chan1_DAPIChan2_8	REV-ERBα	AC16_T18d5h_Rep1	AC16_T18d5h	36	30	1081.87	4456.37	3374.5	0.00889021	0.0332757
	AC16_T18d5h_Rep1_Nr1d1Chan1_DAPIChan2_9	REV-ERBα	AC16_T18d5h_Rep1	AC16_T18d5h	30	22	1354.58	5778.01	4423.43	0.00497351	0.0221471
	AC16_T18d5h_Rep2_Nr1d1Chan1_DAPIChan2_1	REV-ERBα	AC16_T18d5h_Rep2	AC16_T18d5h	44	51	2356.29	7594.86	5238.57	0.00973548	0.0186734
	AC16_T18d5h_Rep2_Nr1d1Chan1_DAPIChan2_10	REV-ERBα	AC16_T18d5h_Rep2	AC16_T18d5h	24	21	1715.63	4772.61	3056.98	0.00686953	0.013989
	AC16_T18d5h_Rep2_Nr1d1Chan1_DAPIChan2_11	REV-ERBα	AC16_T18d5h_Rep2	AC16_T18d5h	38	20	1924.39	4688.89	2764.5	0.00723459	0.0197465
	AC16_T18d5h_Rep2_Nr1d1Chan1_DAPIChan2_12	REV-ERBα	AC16_T18d5h_Rep2	AC16_T18d5h	107	94	3367.03	9613.21	6246.18	0.0150492	0.0317788
	AC16_T18d5h_Rep2_Nr1d1Chan1_DAPIChan2_13	REV-ERBα	AC16_T18d5h_Rep2	AC16_T18d5h	69	54	3651.05	10180.6	6529.56	0.00827008	0.0188987
	AC16_T18d5h_Rep2_Nr1d1Chan1_DAPIChan2_14	REV-ERBα	AC16_T18d5h_Rep2	AC16_T18d5h	53	91	2552.03	9188	6635.97	0.0137131	0.0207678
	AC16_T18d5h_Rep2_Nr1d1Chan1_DAPIChan2_15	REV-ERBα	AC16_T18d5h_Rep2	AC16_T18d5h	87	48	3172.49	7830.79	4658.3	0.0103042	0.0274232
	AC16_T18d5h_Rep2_Nr1d1Chan1_DAPIChan2_16	REV-ERBα	AC16_T18d5h_Rep2	AC16_T18d5h	60	50	2955.69	11152.9	8197.25	0.00609961	0.0202998
	AC16_T18d5h_Rep2_Nr1d1Chan1_DAPIChan2_17	REV-ERBα	AC16_T18d5h_Rep2	AC16_T18d5h	82	72	1711.79	5153.64	3441.86	0.0209189	0.0479031
	AC16_T18d5h_Rep2_Nr1d1Chan1_DAPIChan2_18	REV-ERBα	AC16_T18d5h_Rep2	AC16_T18d5h	63	47	2580.2	6620.46	4040.26	0.0116329	0.0244167
	AC16_T18d5h_Rep2_Nr1d1Chan1_DAPIChan2_2	REV-ERBα	AC16_T18d5h_Rep2	AC16_T18d5h	49	73	1259.41	4826.38	3566.97	0.0204655	0.0389072
	AC16_T18d5h_Rep2_Nr1d1Chan1_DAPIChan2_3	REV-ERBα	AC16_T18d5h_Rep2	AC16_T18d5h	34	34	2107.91	4859.67	2751.76	0.0123557	0.0161298
	AC16_T18d5h_Rep2_Nr1d1Chan1_DAPIChan2_4	REV-ERBα	AC16_T18d5h_Rep2	AC16_T18d5h	75	46	2098.66	5687.32	3588.67	0.0128181	0.0357371
	AC16_T18d5h_Rep2_Nr1d1Chan1_DAPIChan2_5	REV-ERBα	AC16_T18d5h_Rep2	AC16_T18d5h	33	26	1673.09	5032.37	3359.28	0.00773977	0.0197239
	AC16_T18d5h_Rep2_Nr1d1Chan1_DAPIChan2_6	REV-ERBα	AC16_T18d5h_Rep2	AC16_T18d5h	26	21	1349.67	5163.67	3814	0.00550603	0.019264
	AC16_T18d5h_Rep2_Nr1d1Chan1_DAPIChan2_7	REV-ERBα	AC16_T18d5h_Rep2	AC16_T18d5h	54	42	1663.14	4868.49	3205.35	0.0131031	0.0324688
	AC16_T18d5h_Rep2_Nr1d1Chan1_DAPIChan2_8	REV-ERBα	AC16_T18d5h_Rep2	AC16_T18d5h	56	38	1313.04	4645.71	3332.67	0.0114023	0.0426492
	AC16_T18d5h_Rep2_Nr1d1Chan1_DAPIChan2_9	REV-ERBα	AC16_T18d5h_Rep2	AC16_T18d5h	64	65	1506.58	4973.62	3467.03	0.018748	0.0424803
	AC16_T18d5h37d2h_Rep1_Nr1d1Chan1_DAPIChan2_1	REV-ERBα	AC16_T18d5h37d2h_Rep1	AC16_T18d5h37d2h	36	102	2774.67	7995.17	5220.51	0.0195383	0.0129745
	AC16_T18d5h37d2h_Rep1_Nr1d1Chan1_DAPIChan2_2	REV-ERBα	AC16_T18d5h37d2h_Rep1	AC16_T18d5h37d2h	57	179	2227.12	12465.3	10238.2	0.0174835	0.0255936
	AC16_T18d5h37d2h_Rep1_Nr1d1Chan1_DAPIChan2_3	REV-ERBα	AC16_T18d5h37d2h_Rep1	AC16_T18d5h37d2h	26	68	1676.08	6542.44	4866.35	0.0139735	0.0155124
	AC16_T18d5h37d2h_Rep1_Nr1d1Chan1_DAPIChan2_4	REV-ERBα	AC16_T18d5h37d2h_Rep1	AC16_T18d5h37d2h	28	166	1589.66	6814.86	5225.2	0.0317691	0.0176138
	AC16_T18d5h37d2h_Rep1_Nr1d1Chan1_DAPIChan2_5	REV-ERBα	AC16_T18d5h37d2h_Rep1	AC16_T18d5h37d2h	19	118	1699.55	7194.26	5494.71	0.0214752	0.0111794
	AC16_T18d5h37d2h_Rep1_Nr1d1Chan1_DAPIChan2_6	REV-ERBα	AC16_T18d5h37d2h_Rep1	AC16_T18d5h37d2h	26	68	1344.34	7374.43	6030.09	0.0112768	0.0193404
	AC16_T18d5h37d2h_Rep2_Nr1d1Chan1_DAPIChan2_1	REV-ERBα	AC16_T18d5h37d2h_Rep2	AC16_T18d5h37d2h	24	86	1896.94	4878.73	2981.8	0.0288417	0.012652
	AC16_T18d5h37d2h_Rep2_Nr1d1Chan1_DAPIChan2_10	REV-ERBα	AC16_T18d5h37d2h_Rep2	AC16_T18d5h37d2h	38	139	1912.16	8471.52	6559.36	0.0211911	0.0198728
	AC16_T18d5h37d2h_Rep2_Nr1d1Chan1_DAPIChan2_11	REV-ERBα	AC16_T18d5h37d2h_Rep2	AC16_T18d5h37d2h	20	89	1597.06	5793.23	4196.18	0.0212098	0.012523
	AC16_T18d5h37d2h_Rep2_Nr1d1Chan1_DAPIChan2_12	REV-ERBα	AC16_T18d5h37d2h_Rep2	AC16_T18d5h37d2h	35	145	3140.7	10233.2	7092.48	0.0204442	0.011144
	AC16_T18d5h37d2h_Rep2_Nr1d1Chan1_DAPIChan2_13	REV-ERBα	AC16_T18d5h37d2h_Rep2	AC16_T18d5h37d2h	30	110	1701.9	9022.27	7320.37	0.0150266	0.0176273
	AC16_T18d5h37d2h_Rep2_Nr1d1Chan1_DAPIChan2_14	REV-ERBα	AC16_T18d5h37d2h_Rep2	AC16_T18d5h37d2h	28	87	2398.04	7483.76	5085.72	0.0171067	0.0116762
	AC16_T18d5h37d2h_Rep2_Nr1d1Chan1_DAPIChan2_15	REV-ERBα	AC16_T18d5h37d2h_Rep2	AC16_T18d5h37d2h	36	76	1854.62	5062.17	3207.56	0.023694	0.019411
	AC16_T18d5h37d2h_Rep2_Nr1d1Chan1_DAPIChan2_2	REV-ERBα	AC16_T18d5h37d2h_Rep2	AC16_T18d5h37d2h	22	88	1431.26	5795.94	4364.68	0.0201618	0.0153711
	AC16_T18d5h37d2h_Rep2_Nr1d1Chan1_DAPIChan2_3	REV-ERBα	AC16_T18d5h37d2h_Rep2	AC16_T18d5h37d2h	48	149	3186.36	11029.1	7842.74	0.0189985	0.0150642
	AC16_T18d5h37d2h_Rep2_Nr1d1Chan1_DAPIChan2_4	REV-ERBα	AC16_T18d5h37d2h_Rep2	AC16_T18d5h37d2h	53	192	2558.43	9443.92	6885.49	0.0278847	0.0207158
	AC16_T18d5h37d2h_Rep2_Nr1d1Chan1_DAPIChan2_5	REV-ERBα	AC16_T18d5h37d2h_Rep2	AC16_T18d5h37d2h	42	161	2774.74	9096.32	6321.58	0.0254683	0.0151366
	AC16_T18d5h37d2h_Rep2_Nr1d1Chan1_DAPIChan2_6	REV-ERBα	AC16_T18d5h37d2h_Rep2	AC16_T18d5h37d2h	40	37	1351.52	4334.24	2982.72	0.0124048	0.0295963
	AC16_T18d5h37d2h_Rep2_Nr1d1Chan1_DAPIChan2_7	REV-ERBα	AC16_T18d5h37d2h_Rep2	AC16_T18d5h37d2h	53	72	1906.11	4741.66	2835.55	0.0253919	0.0278053
	AC16_T18d5h37d2h_Rep2_Nr1d1Chan1_DAPIChan2_8	REV-ERBα	AC16_T18d5h37d2h_Rep2	AC16_T18d5h37d2h	26	121	1883.28	7115.38	5232.1	0.0231265	0.0138057
	AC16_T18d5h37d2h_Rep2_Nr1d1Chan1_DAPIChan2_9	REV-ERBα	AC16_T18d5h37d2h_Rep2	AC16_T18d5h37d2h	29	130	1850.42	5790.67	3940.26	0.0329928	0.0156721
	AC16_T37d_Rep1_Nr1d1Chan1_DAPIChan2_1	REV-ERBα	AC16_T37d_Rep1	AC16_T37d	14	49	2272.28	10210.9	7938.62	0.00617235	0.0061612
	AC16_T37d_Rep1_Nr1d1Chan1_DAPIChan2_10	REV-ERBα	AC16_T37d_Rep1	AC16_T37d	6	34	1966	8078.68	6112.67	0.00556221	0.00305188
	AC16_T37d_Rep1_Nr1d1Chan1_DAPIChan2_2	REV-ERBα	AC16_T37d_Rep1	AC16_T37d	4	28	1197.45	5787.33	4589.88	0.00610038	0.00334042
	AC16_T37d_Rep1_Nr1d1Chan1_DAPIChan2_3	REV-ERBα	AC16_T37d_Rep1	AC16_T37d	9	37	1721.25	8750.28	7029.03	0.00526389	0.00522876
	AC16_T37d_Rep1_Nr1d1Chan1_DAPIChan2_4	REV-ERBα	AC16_T37d_Rep1	AC16_T37d	11	47	2151.58	9316.6	7165.03	0.00655964	0.00511253
	AC16_T37d_Rep1_Nr1d1Chan1_DAPIChan2_5	REV-ERBα	AC16_T37d_Rep1	AC16_T37d	36	66	1594.78	5401.03	3806.25	0.0173399	0.0225736
	AC16_T37d_Rep1_Nr1d1Chan1_DAPIChan2_6	REV-ERBα	AC16_T37d_Rep1	AC16_T37d	10	37	1361.27	6525.72	5164.45	0.00716436	0.00734611
	AC16_T37d_Rep1_Nr1d1Chan1_DAPIChan2_7	REV-ERBα	AC16_T37d_Rep1	AC16_T37d	8	67	2010.53	8142.69	6132.16	0.010926	0.00397905
	AC16_T37d_Rep1_Nr1d1Chan1_DAPIChan2_8	REV-ERBα	AC16_T37d_Rep1	AC16_T37d	15	68	1575.36	8456.66	6881.29	0.00988186	0.00952162
	AC16_T37d_Rep1_Nr1d1Chan1_DAPIChan2_9	REV-ERBα	AC16_T37d_Rep1	AC16_T37d	6	41	1245.04	4992.4	3747.36	0.0109411	0.00481912
	AC16_T37d_Rep2_Nr1d1Chan1_DAPIChan2_1	REV-ERBα	AC16_T37d_Rep2	AC16_T37d	11	43	1371.08	6450.39	5079.31	0.00846571	0.00802287
	AC16_T37d_Rep2_Nr1d1Chan1_DAPIChan2_10	REV-ERBα	AC16_T37d_Rep2	AC16_T37d	11	78	1734.27	7412.27	5678.01	0.0137372	0.00634274
	AC16_T37d_Rep2_Nr1d1Chan1_DAPIChan2_11	REV-ERBα	AC16_T37d_Rep2	AC16_T37d	35	76	2988.05	9831.36	6843.31	0.0111057	0.0117133
	AC16_T37d_Rep2_Nr1d1Chan1_DAPIChan2_12	REV-ERBα	AC16_T37d_Rep2	AC16_T37d	6	28	1416.53	6978.31	5561.78	0.00503436	0.0042357
	AC16_T37d_Rep2_Nr1d1Chan1_DAPIChan2_13	REV-ERBα	AC16_T37d_Rep2	AC16_T37d	2	30	1348.11	5088.99	3740.88	0.0080195	0.00148356
	AC16_T37d_Rep2_Nr1d1Chan1_DAPIChan2_14	REV-ERBα	AC16_T37d_Rep2	AC16_T37d	17	74	2073.62	10000.7	7927.03	0.00933515	0.00819822
	AC16_T37d_Rep2_Nr1d1Chan1_DAPIChan2_15	REV-ERBα	AC16_T37d_Rep2	AC16_T37d	8	43	1743.58	7883.43	6139.85	0.00700343	0.00458826
	AC16_T37d_Rep2_Nr1d1Chan1_DAPIChan2_16	REV-ERBα	AC16_T37d_Rep2	AC16_T37d	16	68	2147.74	8020.28	5872.54	0.0115793	0.0074497
	AC16_T37d_Rep2_Nr1d1Chan1_DAPIChan2_17	REV-ERBα	AC16_T37d_Rep2	AC16_T37d	55	99	2421.09	7428.2	5007.12	0.0197719	0.0227171
	AC16_T37d_Rep2_Nr1d1Chan1_DAPIChan2_18	REV-ERBα	AC16_T37d_Rep2	AC16_T37d	23	50	1799.85	6103.64	4303.8	0.0116177	0.0127789
	AC16_T37d_Rep2_Nr1d1Chan1_DAPIChan2_2	REV-ERBα	AC16_T37d_Rep2	AC16_T37d	3	51	2129.53	9394.56	7265.03	0.00701993	0.00140876
	AC16_T37d_Rep2_Nr1d1Chan1_DAPIChan2_3	REV-ERBα	AC16_T37d_Rep2	AC16_T37d	13	67	2040.26	8131.74	6091.48	0.010999	0.00637173
	AC16_T37d_Rep2_Nr1d1Chan1_DAPIChan2_4	REV-ERBα	AC16_T37d_Rep2	AC16_T37d	22	73	1957.54	8224.63	6267.1	0.0116481	0.0112386
	AC16_T37d_Rep2_Nr1d1Chan1_DAPIChan2_5	REV-ERBα	AC16_T37d_Rep2	AC16_T37d	11	46	1914.93	8616.84	6701.91	0.00686372	0.00574433
	AC16_T37d_Rep2_Nr1d1Chan1_DAPIChan2_6	REV-ERBα	AC16_T37d_Rep2	AC16_T37d	27	71	2510.49	9462.84	6952.35	0.0102124	0.0107549
	AC16_T37d_Rep2_Nr1d1Chan1_DAPIChan2_7	REV-ERBα	AC16_T37d_Rep2	AC16_T37d	10	49	1470.66	15119.4	13648.7	0.00359008	0.00679966
	AC16_T37d_Rep2_Nr1d1Chan1_DAPIChan2_8	REV-ERBα	AC16_T37d_Rep2	AC16_T37d	5	21	1684.97	5456.65	3771.68	0.00556781	0.00296741
	AC16_T37d_Rep2_Nr1d1Chan1_DAPIChan2_9	REV-ERBα	AC16_T37d_Rep2	AC16_T37d	9	43	1298.74	5548.91	4250.16	0.0101173	0.00692978
	AC16_T37d_Rep3_Nr1d1Chan1_DAPIChan2_1	REV-ERBα	AC16_T37d_Rep3	AC16_T37d	14	53	1866.14	7902.92	6036.78	0.00877951	0.00750212
	AC16_T37d_Rep3_Nr1d1Chan1_DAPIChan2_10	REV-ERBα	AC16_T37d_Rep3	AC16_T37d	32	43	2014.16	7978.46	5964.3	0.00720956	0.0158875
	AC16_T37d_Rep3_Nr1d1Chan1_DAPIChan2_11	REV-ERBα	AC16_T37d_Rep3	AC16_T37d	6	46	2572.52	8742.24	6169.72	0.00745577	0.00233234
	AC16_T37d_Rep3_Nr1d1Chan1_DAPIChan2_12	REV-ERBα	AC16_T37d_Rep3	AC16_T37d	30	84	2488.87	7976.89	5488.02	0.0153061	0.0120537
	AC16_T37d_Rep3_Nr1d1Chan1_DAPIChan2_13	REV-ERBα	AC16_T37d_Rep3	AC16_T37d	3	25	1799.06	7388.87	5589.81	0.00447243	0.00166753
	AC16_T37d_Rep3_Nr1d1Chan1_DAPIChan2_14	REV-ERBα	AC16_T37d_Rep3	AC16_T37d	13	48	1701.9	7506.37	5804.47	0.00826948	0.00763852
	AC16_T37d_Rep3_Nr1d1Chan1_DAPIChan2_15	REV-ERBα	AC16_T37d_Rep3	AC16_T37d	15	54	2179.67	6964.66	4784.98	0.0112853	0.00688176
	AC16_T37d_Rep3_Nr1d1Chan1_DAPIChan2_16	REV-ERBα	AC16_T37d_Rep3	AC16_T37d	19	100	2436.95	8862.87	6425.93	0.015562	0.00779664
	AC16_T37d_Rep3_Nr1d1Chan1_DAPIChan2_17	REV-ERBα	AC16_T37d_Rep3	AC16_T37d	31	117	2761.65	11448.2	8686.55	0.0134691	0.0112252
	AC16_T37d_Rep3_Nr1d1Chan1_DAPIChan2_18	REV-ERBα	AC16_T37d_Rep3	AC16_T37d	21	46	1899.57	7296.19	5396.62	0.00852385	0.0110551
	AC16_T37d_Rep3_Nr1d1Chan1_DAPIChan2_19	REV-ERBα	AC16_T37d_Rep3	AC16_T37d	13	48	2085.36	9076.76	6991.4	0.00686558	0.00623394
	AC16_T37d_Rep3_Nr1d1Chan1_DAPIChan2_2	REV-ERBα	AC16_T37d_Rep3	AC16_T37d	14	27	2475.93	8165.81	5689.88	0.00474526	0.00565445
	AC16_T37d_Rep3_Nr1d1Chan1_DAPIChan2_3	REV-ERBα	AC16_T37d_Rep3	AC16_T37d	29	133	2666.98	10530.6	7863.58	0.0169134	0.0108737
	AC16_T37d_Rep3_Nr1d1Chan1_DAPIChan2_4	REV-ERBα	AC16_T37d_Rep3	AC16_T37d	20	59	1741.52	8079.96	6338.44	0.00930829	0.0114842
	AC16_T37d_Rep3_Nr1d1Chan1_DAPIChan2_5	REV-ERBα	AC16_T37d_Rep3	AC16_T37d	29	70	2664.13	13215.3	10551.2	0.00663432	0.0108853
	AC16_T37d_Rep3_Nr1d1Chan1_DAPIChan2_6	REV-ERBα	AC16_T37d_Rep3	AC16_T37d	6	28	1771.25	7528.42	5757.17	0.0048635	0.00338743
	AC16_T37d_Rep3_Nr1d1Chan1_DAPIChan2_7	REV-ERBα	AC16_T37d_Rep3	AC16_T37d	26	74	3006.26	10685.6	7679.29	0.00963631	0.00864861
	AC16_T37d_Rep3_Nr1d1Chan1_DAPIChan2_8	REV-ERBα	AC16_T37d_Rep3	AC16_T37d	11	50	1847.79	5899.07	4051.29	0.0123418	0.00595307
	AC16_T37d_Rep3_Nr1d1Chan1_DAPIChan2_9	REV-ERBα	AC16_T37d_Rep3	AC16_T37d	19	60	2442.42	9832.86	7390.43	0.0081186	0.00777916
	AC16_T37d_Rep4_Nr1d1Chan1_DAPIChan2_1	REV-ERBα	AC16_T37d_Rep4	AC16_T37d	15	83	2557.8	8774.67	6216.88	0.0133508	0.00586443
	AC16_T37d_Rep4_Nr1d1Chan1_DAPIChan2_10	REV-ERBα	AC16_T37d_Rep4	AC16_T37d	32	53	2101.01	6842.67	4741.66	0.0111775	0.0152308
	AC16_T37d_Rep4_Nr1d1Chan1_DAPIChan2_11	REV-ERBα	AC16_T37d_Rep4	AC16_T37d	25	70	2526.28	8765.92	6239.64	0.0112186	0.00989595
	AC16_T37d_Rep4_Nr1d1Chan1_DAPIChan2_12	REV-ERBα	AC16_T37d_Rep4	AC16_T37d	34	84	2744.58	7476.64	4732.06	0.0177512	0.0123881
	AC16_T37d_Rep4_Nr1d1Chan1_DAPIChan2_13	REV-ERBα	AC16_T37d_Rep4	AC16_T37d	8	35	2165.16	6495.77	4330.61	0.008082	0.00369487
	AC16_T37d_Rep4_Nr1d1Chan1_DAPIChan2_14	REV-ERBα	AC16_T37d_Rep4	AC16_T37d	24	99	2311.83	8589.52	6277.69	0.0157701	0.0103814
	AC16_T37d_Rep4_Nr1d1Chan1_DAPIChan2_15	REV-ERBα	AC16_T37d_Rep4	AC16_T37d	63	80	2738.68	8983.79	6245.12	0.01281	0.0230038
	AC16_T37d_Rep4_Nr1d1Chan1_DAPIChan2_16	REV-ERBα	AC16_T37d_Rep4	AC16_T37d	28	69	2370.16	9185.73	6815.57	0.0101239	0.0118136
	AC16_T37d_Rep4_Nr1d1Chan1_DAPIChan2_17	REV-ERBα	AC16_T37d_Rep4	AC16_T37d	17	57	2525.79	11070.4	8544.57	0.0066709	0.00673058
	AC16_T37d_Rep4_Nr1d1Chan1_DAPIChan2_18	REV-ERBα	AC16_T37d_Rep4	AC16_T37d	15	59	1792.02	7023.69	5231.67	0.0112775	0.00837044
	AC16_T37d_Rep4_Nr1d1Chan1_DAPIChan2_2	REV-ERBα	AC16_T37d_Rep4	AC16_T37d	31	90	2110.75	8052.22	5941.47	0.0151478	0.0146867
	AC16_T37d_Rep4_Nr1d1Chan1_DAPIChan2_3	REV-ERBα	AC16_T37d_Rep4	AC16_T37d	46	136	2622.81	9662.72	7039.91	0.0193184	0.0175385
	AC16_T37d_Rep4_Nr1d1Chan1_DAPIChan2_4	REV-ERBα	AC16_T37d_Rep4	AC16_T37d	11	79	2329.11	9131.81	6802.7	0.011613	0.00472282
	AC16_T37d_Rep4_Nr1d1Chan1_DAPIChan2_5	REV-ERBα	AC16_T37d_Rep4	AC16_T37d	26	98	2552.6	9064.38	6511.78	0.0150497	0.0101857
	AC16_T37d_Rep4_Nr1d1Chan1_DAPIChan2_6	REV-ERBα	AC16_T37d_Rep4	AC16_T37d	38	101	2730.64	8545.07	5814.43	0.0173706	0.0139162
	AC16_T37d_Rep4_Nr1d1Chan1_DAPIChan2_7	REV-ERBα	AC16_T37d_Rep4	AC16_T37d	16	65	2331.68	7562	5230.32	0.0124275	0.00686202
	AC16_T37d_Rep4_Nr1d1Chan1_DAPIChan2_8	REV-ERBα	AC16_T37d_Rep4	AC16_T37d	38	104	2966.86	8850.71	5883.85	0.0176755	0.0128082
	AC16_T37d_Rep4_Nr1d1Chan1_DAPIChan2_9	REV-ERBα	AC16_T37d_Rep4	AC16_T37d	26	80	2537.95	8326.7	5788.75	0.0138199	0.0102445
	AC16_T18d24h_Rep1_PoorProbeChan1_Tp53Chan2_DAPIChan3_1	TP53	AC16_T18d24h_Rep1	AC16_T18d24h	43	188	950.851	4360.91	3410.06	0.055131	0.0452226
	AC16_T18d24h_Rep1_PoorProbeChan1_Tp53Chan2_DAPIChan3_10	TP53	AC16_T18d24h_Rep1	AC16_T18d24h	60	253	1186.36	5141.34	3954.98	0.06397	0.0505749
	AC16_T18d24h_Rep1_PoorProbeChan1_Tp53Chan2_DAPIChan3_2	TP53	AC16_T18d24h_Rep1	AC16_T18d24h	102	250	994.168	4246.11	3251.94	0.0768771	0.102598
	AC16_T18d24h_Rep1_PoorProbeChan1_Tp53Chan2_DAPIChan3_3	TP53	AC16_T18d24h_Rep1	AC16_T18d24h	79	279	947.935	5251.94	4304.01	0.0648233	0.083339
	AC16_T18d24h_Rep1_PoorProbeChan1_Tp53Chan2_DAPIChan3_4	TP53	AC16_T18d24h_Rep1	AC16_T18d24h	65	168	896.935	3614.77	2717.84	0.0618139	0.072469
	AC16_T18d24h_Rep1_PoorProbeChan1_Tp53Chan2_DAPIChan3_5	TP53	AC16_T18d24h_Rep1	AC16_T18d24h	78	549	1774.03	7694.51	5920.48	0.0927289	0.0439678
	AC16_T18d24h_Rep1_PoorProbeChan1_Tp53Chan2_DAPIChan3_6	TP53	AC16_T18d24h_Rep1	AC16_T18d24h	65	174	908.885	3624.59	2715.7	0.0640719	0.0715162
	AC16_T18d24h_Rep1_PoorProbeChan1_Tp53Chan2_DAPIChan3_7	TP53	AC16_T18d24h_Rep1	AC16_T18d24h	25	132	683.193	3315.46	2632.27	0.0501469	0.0365929
	AC16_T18d24h_Rep1_PoorProbeChan1_Tp53Chan2_DAPIChan3_8	TP53	AC16_T18d24h_Rep1	AC16_T18d24h	85	348	1091.83	5114.59	4022.77	0.0865076	0.0778511
	AC16_T18d24h_Rep1_PoorProbeChan1_Tp53Chan2_DAPIChan3_9	TP53	AC16_T18d24h_Rep1	AC16_T18d24h	34	109	556.086	1974.82	1418.74	0.076829	0.0611416
	AC16_T18d24h_Rep2_PoorProbeChan1_Tp53Chan2_DAPIChan3_1	TP53	AC16_T18d24h_Rep2	AC16_T18d24h	94	403	1517.68	6504.17	4986.49	0.0808184	0.0619368
	AC16_T18d24h_Rep2_PoorProbeChan1_Tp53Chan2_DAPIChan3_10	TP53	AC16_T18d24h_Rep2	AC16_T18d24h	159	954	2265.45	8466.4	6200.95	0.153847	0.0701846
	AC16_T18d24h_Rep2_PoorProbeChan1_Tp53Chan2_DAPIChan3_11	TP53	AC16_T18d24h_Rep2	AC16_T18d24h	115	599	1503.59	7334.88	5831.29	0.102722	0.0764834
	AC16_T18d24h_Rep2_PoorProbeChan1_Tp53Chan2_DAPIChan3_12	TP53	AC16_T18d24h_Rep2	AC16_T18d24h	155	840	2182.45	8248.75	6066.3	0.13847	0.0710212
	AC16_T18d24h_Rep2_PoorProbeChan1_Tp53Chan2_DAPIChan3_13	TP53	AC16_T18d24h_Rep2	AC16_T18d24h	214	720	2022.76	7808.39	5785.62	0.124446	0.105796
	AC16_T18d24h_Rep2_PoorProbeChan1_Tp53Chan2_DAPIChan3_14	TP53	AC16_T18d24h_Rep2	AC16_T18d24h	138	675	1877.66	7867.42	5989.76	0.112692	0.0734957
	AC16_T18d24h_Rep2_PoorProbeChan1_Tp53Chan2_DAPIChan3_15	TP53	AC16_T18d24h_Rep2	AC16_T18d24h	77	373	1092.11	4796.58	3704.46	0.100689	0.0705055
	AC16_T18d24h_Rep2_PoorProbeChan1_Tp53Chan2_DAPIChan3_16	TP53	AC16_T18d24h_Rep2	AC16_T18d24h	138	812	2092.97	8893.32	6800.35	0.119406	0.0659351
	AC16_T18d24h_Rep2_PoorProbeChan1_Tp53Chan2_DAPIChan3_17	TP53	AC16_T18d24h_Rep2	AC16_T18d24h	147	518	1623.73	6460.64	4836.91	0.107093	0.0905323
	AC16_T18d24h_Rep2_PoorProbeChan1_Tp53Chan2_DAPIChan3_18	TP53	AC16_T18d24h_Rep2	AC16_T18d24h	199	822	2765.56	7604.32	4838.76	0.169878	0.0719564
	AC16_T18d24h_Rep2_PoorProbeChan1_Tp53Chan2_DAPIChan3_2	TP53	AC16_T18d24h_Rep2	AC16_T18d24h	166	570	1721.53	7002.71	5281.18	0.10793	0.0964257
	AC16_T18d24h_Rep2_PoorProbeChan1_Tp53Chan2_DAPIChan3_3	TP53	AC16_T18d24h_Rep2	AC16_T18d24h	118	377	1686.96	5994.1	4307.14	0.0875291	0.0699481
	AC16_T18d24h_Rep2_PoorProbeChan1_Tp53Chan2_DAPIChan3_4	TP53	AC16_T18d24h_Rep2	AC16_T18d24h	104	713	1823.67	7922.9	6099.23	0.1169	0.0570277
	AC16_T18d24h_Rep2_PoorProbeChan1_Tp53Chan2_DAPIChan3_5	TP53	AC16_T18d24h_Rep2	AC16_T18d24h	96	362	1089.69	5275.91	4186.22	0.0864742	0.088098
	AC16_T18d24h_Rep2_PoorProbeChan1_Tp53Chan2_DAPIChan3_6	TP53	AC16_T18d24h_Rep2	AC16_T18d24h	115	492	1195.11	6202.94	5007.83	0.0982462	0.0962256
	AC16_T18d24h_Rep2_PoorProbeChan1_Tp53Chan2_DAPIChan3_7	TP53	AC16_T18d24h_Rep2	AC16_T18d24h	346	783	2493.57	8918.28	6424.72	0.121873	0.138757
	AC16_T18d24h_Rep2_PoorProbeChan1_Tp53Chan2_DAPIChan3_8	TP53	AC16_T18d24h_Rep2	AC16_T18d24h	138	723	2579.99	7836.7	5256.71	0.137538	0.0534886
	AC16_T18d24h_Rep2_PoorProbeChan1_Tp53Chan2_DAPIChan3_9	TP53	AC16_T18d24h_Rep2	AC16_T18d24h	181	972	2845.72	10520.9	7675.16	0.126642	0.0636042
	AC16_T18d24h_Rep3_PoorProbeChan1_Tp53Chan2_DAPIChan3_1	TP53	AC16_T18d24h_Rep3	AC16_T18d24h	167	965	2800.34	9154.22	6353.87	0.151876	0.0596355
	AC16_T18d24h_Rep3_PoorProbeChan1_Tp53Chan2_DAPIChan3_10	TP53	AC16_T18d24h_Rep3	AC16_T18d24h	159	491	2851.56	8207.07	5355.51	0.0916813	0.055759
	AC16_T18d24h_Rep3_PoorProbeChan1_Tp53Chan2_DAPIChan3_11	TP53	AC16_T18d24h_Rep3	AC16_T18d24h	161	474	1353.3	5035.36	3682.06	0.128732	0.118969
	AC16_T18d24h_Rep3_PoorProbeChan1_Tp53Chan2_DAPIChan3_12	TP53	AC16_T18d24h_Rep3	AC16_T18d24h	90	380	1284.37	4831.71	3547.34	0.107123	0.070073
	AC16_T18d24h_Rep3_PoorProbeChan1_Tp53Chan2_DAPIChan3_13	TP53	AC16_T18d24h_Rep3	AC16_T18d24h	325	906	3762.72	9415.69	5652.97	0.16027	0.0863737
	AC16_T18d24h_Rep3_PoorProbeChan1_Tp53Chan2_DAPIChan3_14	TP53	AC16_T18d24h_Rep3	AC16_T18d24h	137	544	2076.82	6418.24	4341.42	0.125305	0.0659662
	AC16_T18d24h_Rep3_PoorProbeChan1_Tp53Chan2_DAPIChan3_15	TP53	AC16_T18d24h_Rep3	AC16_T18d24h	64	540	1776.52	7787.69	6011.17	0.0898327	0.0360256
	AC16_T18d24h_Rep3_PoorProbeChan1_Tp53Chan2_DAPIChan3_16	TP53	AC16_T18d24h_Rep3	AC16_T18d24h	134	667	1936.84	8097.24	6160.4	0.108272	0.0691849
	AC16_T18d24h_Rep3_PoorProbeChan1_Tp53Chan2_DAPIChan3_17	TP53	AC16_T18d24h_Rep3	AC16_T18d24h	218	804	3786.83	10292.4	6505.52	0.123587	0.0575679
	AC16_T18d24h_Rep3_PoorProbeChan1_Tp53Chan2_DAPIChan3_2	TP53	AC16_T18d24h_Rep3	AC16_T18d24h	273	734	2796.5	9100.09	6303.59	0.116442	0.0976219
	AC16_T18d24h_Rep3_PoorProbeChan1_Tp53Chan2_DAPIChan3_3	TP53	AC16_T18d24h_Rep3	AC16_T18d24h	321	917	3375.49	9281.25	5905.76	0.155272	0.0950972
	AC16_T18d24h_Rep3_PoorProbeChan1_Tp53Chan2_DAPIChan3_4	TP53	AC16_T18d24h_Rep3	AC16_T18d24h	246	735	3080.73	8221.43	5140.7	0.142977	0.0798511
	AC16_T18d24h_Rep3_PoorProbeChan1_Tp53Chan2_DAPIChan3_5	TP53	AC16_T18d24h_Rep3	AC16_T18d24h	60	250	1122.77	3658.87	2536.1	0.0985766	0.0534393
	AC16_T18d24h_Rep3_PoorProbeChan1_Tp53Chan2_DAPIChan3_6	TP53	AC16_T18d24h_Rep3	AC16_T18d24h	34	231	853.831	3215.88	2362.05	0.0977965	0.0398205
	AC16_T18d24h_Rep3_PoorProbeChan1_Tp53Chan2_DAPIChan3_7	TP53	AC16_T18d24h_Rep3	AC16_T18d24h	136	516	1753.11	5686.26	3933.14	0.131193	0.0775762
	AC16_T18d24h_Rep3_PoorProbeChan1_Tp53Chan2_DAPIChan3_8	TP53	AC16_T18d24h_Rep3	AC16_T18d24h	144	421	1361.9	4858.67	3496.77	0.120397	0.105734
	AC16_T18d24h_Rep3_PoorProbeChan1_Tp53Chan2_DAPIChan3_9	TP53	AC16_T18d24h_Rep3	AC16_T18d24h	237	711	2472.44	7822.9	5350.46	0.132886	0.0958567
	AC16_T18d24h37d2h_Rep1_PoorProbeChan1_Tp53Chan2_DAPIChan3_1	TP53	AC16_T18d24h37d2h_Rep1	AC16_T18d24h37d2h	68	255	905.684	4682.7	3777.01	0.0675136	0.0750814
	AC16_T18d24h37d2h_Rep1_PoorProbeChan1_Tp53Chan2_DAPIChan3_10	TP53	AC16_T18d24h37d2h_Rep1	AC16_T18d24h37d2h	82	508	2100.86	10167.9	8067.01	0.0629725	0.0390316
	AC16_T18d24h37d2h_Rep1_PoorProbeChan1_Tp53Chan2_DAPIChan3_11	TP53	AC16_T18d24h37d2h_Rep1	AC16_T18d24h37d2h	51	207	701.189	3789.82	3088.63	0.06702	0.0727336
	AC16_T18d24h37d2h_Rep1_PoorProbeChan1_Tp53Chan2_DAPIChan3_2	TP53	AC16_T18d24h37d2h_Rep1	AC16_T18d24h37d2h	36	248	953.269	7055.2	6101.93	0.0406429	0.0377648
	AC16_T18d24h37d2h_Rep1_PoorProbeChan1_Tp53Chan2_DAPIChan3_3	TP53	AC16_T18d24h37d2h_Rep1	AC16_T18d24h37d2h	41	168	845.367	4285.73	3440.36	0.0488321	0.0484996
	AC16_T18d24h37d2h_Rep1_PoorProbeChan1_Tp53Chan2_DAPIChan3_4	TP53	AC16_T18d24h37d2h_Rep1	AC16_T18d24h37d2h	56	268	863.931	5034.65	4170.71	0.0642576	0.06482
	AC16_T18d24h37d2h_Rep1_PoorProbeChan1_Tp53Chan2_DAPIChan3_5	TP53	AC16_T18d24h37d2h_Rep1	AC16_T18d24h37d2h	61	155	685.042	3228.4	2543.36	0.0609431	0.0890456
	AC16_T18d24h37d2h_Rep1_PoorProbeChan1_Tp53Chan2_DAPIChan3_6	TP53	AC16_T18d24h37d2h_Rep1	AC16_T18d24h37d2h	32	229	970.056	5387.87	4417.81	0.0518356	0.0329878
	AC16_T18d24h37d2h_Rep1_PoorProbeChan1_Tp53Chan2_DAPIChan3_7	TP53	AC16_T18d24h37d2h_Rep1	AC16_T18d24h37d2h	52	205	770.255	4268.8	3498.55	0.0585958	0.0675101
	AC16_T18d24h37d2h_Rep1_PoorProbeChan1_Tp53Chan2_DAPIChan3_8	TP53	AC16_T18d24h37d2h_Rep1	AC16_T18d24h37d2h	420	636	4056.84	10138.4	6081.59	0.104578	0.103529
	AC16_T18d24h37d2h_Rep1_PoorProbeChan1_Tp53Chan2_DAPIChan3_9	TP53	AC16_T18d24h37d2h_Rep1	AC16_T18d24h37d2h	88	453	1615.41	8680.92	7065.52	0.0641142	0.0544754
	AC16_T18d24h37d2h_Rep2_PoorProbeChan1_Tp53Chan2_DAPIChan3_1	TP53	AC16_T18d24h37d2h_Rep2	AC16_T18d24h37d2h	243	567	3056.34	8642.02	5585.68	0.10151	0.0795069
	AC16_T18d24h37d2h_Rep2_PoorProbeChan1_Tp53Chan2_DAPIChan3_10	TP53	AC16_T18d24h37d2h_Rep2	AC16_T18d24h37d2h	93	339	1512.91	6683.56	5170.64	0.0655624	0.0614709
	AC16_T18d24h37d2h_Rep2_PoorProbeChan1_Tp53Chan2_DAPIChan3_11	TP53	AC16_T18d24h37d2h_Rep2	AC16_T18d24h37d2h	72	411	1326.13	6499.33	5173.2	0.0794479	0.0542934
	AC16_T18d24h37d2h_Rep2_PoorProbeChan1_Tp53Chan2_DAPIChan3_12	TP53	AC16_T18d24h37d2h_Rep2	AC16_T18d24h37d2h	68	266	884.843	5001.07	4116.23	0.0646223	0.0768498
	AC16_T18d24h37d2h_Rep2_PoorProbeChan1_Tp53Chan2_DAPIChan3_13	TP53	AC16_T18d24h37d2h_Rep2	AC16_T18d24h37d2h	153	432	1834.77	6805.54	4970.77	0.086908	0.0833892
	AC16_T18d24h37d2h_Rep2_PoorProbeChan1_Tp53Chan2_DAPIChan3_14	TP53	AC16_T18d24h37d2h_Rep2	AC16_T18d24h37d2h	143	365	1988.98	7442.57	5453.59	0.0669283	0.0718963
	AC16_T18d24h37d2h_Rep2_PoorProbeChan1_Tp53Chan2_DAPIChan3_15	TP53	AC16_T18d24h37d2h_Rep2	AC16_T18d24h37d2h	141	387	1860.16	6230.32	4370.16	0.0885551	0.0757998
	AC16_T18d24h37d2h_Rep2_PoorProbeChan1_Tp53Chan2_DAPIChan3_16	TP53	AC16_T18d24h37d2h_Rep2	AC16_T18d24h37d2h	173	300	1958.68	5428.56	3469.88	0.0864583	0.088325
	AC16_T18d24h37d2h_Rep2_PoorProbeChan1_Tp53Chan2_DAPIChan3_17	TP53	AC16_T18d24h37d2h_Rep2	AC16_T18d24h37d2h	46	289	1023.47	5816.14	4792.66	0.0603005	0.044945
	AC16_T18d24h37d2h_Rep2_PoorProbeChan1_Tp53Chan2_DAPIChan3_18	TP53	AC16_T18d24h37d2h_Rep2	AC16_T18d24h37d2h	51	500	1762.01	10401	8639.03	0.0578769	0.0289443
	AC16_T18d24h37d2h_Rep2_PoorProbeChan1_Tp53Chan2_DAPIChan3_19	TP53	AC16_T18d24h37d2h_Rep2	AC16_T18d24h37d2h	125	541	1882.5	8154.57	6272.07	0.0862553	0.0664012
	AC16_T18d24h37d2h_Rep2_PoorProbeChan1_Tp53Chan2_DAPIChan3_2	TP53	AC16_T18d24h37d2h_Rep2	AC16_T18d24h37d2h	108	476	1808.03	6739.68	4931.65	0.0965194	0.0597337
	AC16_T18d24h37d2h_Rep2_PoorProbeChan1_Tp53Chan2_DAPIChan3_20	TP53	AC16_T18d24h37d2h_Rep2	AC16_T18d24h37d2h	133	542	1720.75	8932.65	7211.9	0.0751536	0.0772919
	AC16_T18d24h37d2h_Rep2_PoorProbeChan1_Tp53Chan2_DAPIChan3_21	TP53	AC16_T18d24h37d2h_Rep2	AC16_T18d24h37d2h	194	459	2467.89	8808.32	6340.43	0.0723926	0.0786097
	AC16_T18d24h37d2h_Rep2_PoorProbeChan1_Tp53Chan2_DAPIChan3_3	TP53	AC16_T18d24h37d2h_Rep2	AC16_T18d24h37d2h	155	472	1960.24	6653.68	4693.44	0.100566	0.0790719
	AC16_T18d24h37d2h_Rep2_PoorProbeChan1_Tp53Chan2_DAPIChan3_4	TP53	AC16_T18d24h37d2h_Rep2	AC16_T18d24h37d2h	105	634	1908.25	7552.32	5644.08	0.11233	0.0550244
	AC16_T18d24h37d2h_Rep2_PoorProbeChan1_Tp53Chan2_DAPIChan3_5	TP53	AC16_T18d24h37d2h_Rep2	AC16_T18d24h37d2h	137	276	1376.98	6066.65	4689.67	0.0588528	0.0994928
	AC16_T18d24h37d2h_Rep2_PoorProbeChan1_Tp53Chan2_DAPIChan3_6	TP53	AC16_T18d24h37d2h_Rep2	AC16_T18d24h37d2h	122	536	2177.82	7349.25	5171.43	0.103646	0.0560192
	AC16_T18d24h37d2h_Rep2_PoorProbeChan1_Tp53Chan2_DAPIChan3_7	TP53	AC16_T18d24h37d2h_Rep2	AC16_T18d24h37d2h	63	247	1136.64	4850.42	3713.78	0.066509	0.0554265
	AC16_T18d24h37d2h_Rep2_PoorProbeChan1_Tp53Chan2_DAPIChan3_8	TP53	AC16_T18d24h37d2h_Rep2	AC16_T18d24h37d2h	50	236	749.485	3319.3	2569.82	0.0918354	0.0667125
	AC16_T18d24h37d2h_Rep2_PoorProbeChan1_Tp53Chan2_DAPIChan3_9	TP53	AC16_T18d24h37d2h_Rep2	AC16_T18d24h37d2h	41	261	765.774	4671.82	3906.04	0.0668195	0.0535406
	AC16_T18d24h37d2h_Rep3_PoorProbeChan1_Tp53Chan2_DAPIChan3_1	TP53	AC16_T18d24h37d2h_Rep3	AC16_T18d24h37d2h	37	216	1022.34	5085.79	4063.45	0.0531568	0.0361916
	AC16_T18d24h37d2h_Rep3_PoorProbeChan1_Tp53Chan2_DAPIChan3_10	TP53	AC16_T18d24h37d2h_Rep3	AC16_T18d24h37d2h	50	368	1240.35	7531.7	6291.35	0.058493	0.0403113
	AC16_T18d24h37d2h_Rep3_PoorProbeChan1_Tp53Chan2_DAPIChan3_11	TP53	AC16_T18d24h37d2h_Rep3	AC16_T18d24h37d2h	105	260	1357.35	4827.38	3470.02	0.0749275	0.0773564
	AC16_T18d24h37d2h_Rep3_PoorProbeChan1_Tp53Chan2_DAPIChan3_12	TP53	AC16_T18d24h37d2h_Rep3	AC16_T18d24h37d2h	105	449	1975.68	7458.15	5482.47	0.0818973	0.0531464
	AC16_T18d24h37d2h_Rep3_PoorProbeChan1_Tp53Chan2_DAPIChan3_13	TP53	AC16_T18d24h37d2h_Rep3	AC16_T18d24h37d2h	48	170	1052.49	3529.99	2477.49	0.0686178	0.045606
	AC16_T18d24h37d2h_Rep3_PoorProbeChan1_Tp53Chan2_DAPIChan3_14	TP53	AC16_T18d24h37d2h_Rep3	AC16_T18d24h37d2h	114	546	1914.65	9269.8	7355.15	0.0742337	0.059541
	AC16_T18d24h37d2h_Rep3_PoorProbeChan1_Tp53Chan2_DAPIChan3_15	TP53	AC16_T18d24h37d2h_Rep3	AC16_T18d24h37d2h	50	311	1331.53	5800.13	4468.6	0.0695967	0.0375507
	AC16_T18d24h37d2h_Rep3_PoorProbeChan1_Tp53Chan2_DAPIChan3_16	TP53	AC16_T18d24h37d2h_Rep3	AC16_T18d24h37d2h	46	289	1060.53	5414.76	4354.23	0.0663723	0.0433745
	AC16_T18d24h37d2h_Rep3_PoorProbeChan1_Tp53Chan2_DAPIChan3_2	TP53	AC16_T18d24h37d2h_Rep3	AC16_T18d24h37d2h	28	154	718.117	4199.95	3481.83	0.0442296	0.0389909
	AC16_T18d24h37d2h_Rep3_PoorProbeChan1_Tp53Chan2_DAPIChan3_3	TP53	AC16_T18d24h37d2h_Rep3	AC16_T18d24h37d2h	55	496	1825.38	9257.64	7432.26	0.0667361	0.0301307
	AC16_T18d24h37d2h_Rep3_PoorProbeChan1_Tp53Chan2_DAPIChan3_4	TP53	AC16_T18d24h37d2h_Rep3	AC16_T18d24h37d2h	29	308	1034.21	6376.14	5341.92	0.0576572	0.0280406
	AC16_T18d24h37d2h_Rep3_PoorProbeChan1_Tp53Chan2_DAPIChan3_5	TP53	AC16_T18d24h37d2h_Rep3	AC16_T18d24h37d2h	53	369	1492.57	7596.28	6103.71	0.060455	0.0355092
	AC16_T18d24h37d2h_Rep3_PoorProbeChan1_Tp53Chan2_DAPIChan3_6	TP53	AC16_T18d24h37d2h_Rep3	AC16_T18d24h37d2h	45	321	769.543	7541.01	6771.47	0.0474048	0.0584763
	AC16_T18d24h37d2h_Rep3_PoorProbeChan1_Tp53Chan2_DAPIChan3_7	TP53	AC16_T18d24h37d2h_Rep3	AC16_T18d24h37d2h	26	148	654.741	2762.43	2107.69	0.070219	0.0397104
	AC16_T18d24h37d2h_Rep3_PoorProbeChan1_Tp53Chan2_DAPIChan3_8	TP53	AC16_T18d24h37d2h_Rep3	AC16_T18d24h37d2h	84	468	2230.18	8531.63	6301.45	0.0742686	0.0376652
	AC16_T18d24h37d2h_Rep3_PoorProbeChan1_Tp53Chan2_DAPIChan3_9	TP53	AC16_T18d24h37d2h_Rep3	AC16_T18d24h37d2h	41	286	766.272	6618.19	5851.92	0.0488729	0.0535058
	AC16_T37d_Rep1_PoorProbeChan1_Tp53Chan2_DAPIChan3_1	TP53	AC16_T37d_Rep1	AC16_T37d	82	371	1154.35	6409.35	5255	0.0705994	0.0710356
	AC16_T37d_Rep1_PoorProbeChan1_Tp53Chan2_DAPIChan3_10	TP53	AC16_T37d_Rep1	AC16_T37d	53	185	804.041	3418.88	2614.84	0.07075	0.065917
	AC16_T37d_Rep1_PoorProbeChan1_Tp53Chan2_DAPIChan3_11	TP53	AC16_T37d_Rep1	AC16_T37d	10	136	453.945	2496.77	2042.82	0.0665746	0.0220291
	AC16_T37d_Rep1_PoorProbeChan1_Tp53Chan2_DAPIChan3_12	TP53	AC16_T37d_Rep1	AC16_T37d	22	183	385.519	3335.16	2949.64	0.0620414	0.0570659
	AC16_T37d_Rep1_PoorProbeChan1_Tp53Chan2_DAPIChan3_13	TP53	AC16_T37d_Rep1	AC16_T37d	121	415	1575.08	5534.4	3959.32	0.104816	0.0768216
	AC16_T37d_Rep1_PoorProbeChan1_Tp53Chan2_DAPIChan3_14	TP53	AC16_T37d_Rep1	AC16_T37d	102	487	1748.92	7121.85	5372.93	0.0906395	0.0583218
	AC16_T37d_Rep1_PoorProbeChan1_Tp53Chan2_DAPIChan3_2	TP53	AC16_T37d_Rep1	AC16_T37d	76	569	1610.57	7906.83	6296.26	0.0903711	0.0471882
	AC16_T37d_Rep1_PoorProbeChan1_Tp53Chan2_DAPIChan3_3	TP53	AC16_T37d_Rep1	AC16_T37d	104	434	1078.74	5770.33	4691.59	0.092506	0.0964087
	AC16_T37d_Rep1_PoorProbeChan1_Tp53Chan2_DAPIChan3_4	TP53	AC16_T37d_Rep1	AC16_T37d	86	119	593.713	2620.03	2026.32	0.0587272	0.144851
	AC16_T37d_Rep1_PoorProbeChan1_Tp53Chan2_DAPIChan3_5	TP53	AC16_T37d_Rep1	AC16_T37d	63	355	1085.78	4928.95	3843.16	0.0923718	0.0580226
	AC16_T37d_Rep1_PoorProbeChan1_Tp53Chan2_DAPIChan3_6	TP53	AC16_T37d_Rep1	AC16_T37d	28	226	712.071	3678.5	2966.43	0.0761858	0.0393219
	AC16_T37d_Rep1_PoorProbeChan1_Tp53Chan2_DAPIChan3_7	TP53	AC16_T37d_Rep1	AC16_T37d	36	277	751.121	5061.53	4310.41	0.064263	0.0479284
	AC16_T37d_Rep1_PoorProbeChan1_Tp53Chan2_DAPIChan3_8	TP53	AC16_T37d_Rep1	AC16_T37d	38	136	585.889	3211.82	2625.94	0.0517911	0.0648587
	AC16_T37d_Rep1_PoorProbeChan1_Tp53Chan2_DAPIChan3_9	TP53	AC16_T37d_Rep1	AC16_T37d	34	164	553.667	2321.43	1767.77	0.0927724	0.0614088
	AC16_T37d_Rep2_PoorProbeChan1_Tp53Chan2_DAPIChan3_1	TP53	AC16_T37d_Rep2	AC16_T37d	206	951	2685.54	11539.2	8853.63	0.107414	0.076707
	AC16_T37d_Rep2_PoorProbeChan1_Tp53Chan2_DAPIChan3_10	TP53	AC16_T37d_Rep2	AC16_T37d	55	206	650.403	3019.71	2369.3	0.0869454	0.084563
	AC16_T37d_Rep2_PoorProbeChan1_Tp53Chan2_DAPIChan3_11	TP53	AC16_T37d_Rep2	AC16_T37d	131	518	1487.59	7232.24	5744.65	0.0901708	0.0880619
	AC16_T37d_Rep2_PoorProbeChan1_Tp53Chan2_DAPIChan3_12	TP53	AC16_T37d_Rep2	AC16_T37d	123	1012	2659.15	12226.8	9567.62	0.105773	0.0462553
	AC16_T37d_Rep2_PoorProbeChan1_Tp53Chan2_DAPIChan3_13	TP53	AC16_T37d_Rep2	AC16_T37d	89	667	1507.72	10734.3	9226.63	0.0722908	0.0590296
	AC16_T37d_Rep2_PoorProbeChan1_Tp53Chan2_DAPIChan3_14	TP53	AC16_T37d_Rep2	AC16_T37d	167	612	1890.96	8458.43	6567.47	0.0931865	0.0883148
	AC16_T37d_Rep2_PoorProbeChan1_Tp53Chan2_DAPIChan3_15	TP53	AC16_T37d_Rep2	AC16_T37d	218	650	2249.24	8722.54	6473.3	0.100412	0.0969217
	AC16_T37d_Rep2_PoorProbeChan1_Tp53Chan2_DAPIChan3_16	TP53	AC16_T37d_Rep2	AC16_T37d	133	662	1568.68	7464.27	5895.59	0.112287	0.0847848
	AC16_T37d_Rep2_PoorProbeChan1_Tp53Chan2_DAPIChan3_17	TP53	AC16_T37d_Rep2	AC16_T37d	58	650	1283.73	10017.4	8733.7	0.0744243	0.0451807
	AC16_T37d_Rep2_PoorProbeChan1_Tp53Chan2_DAPIChan3_2	TP53	AC16_T37d_Rep2	AC16_T37d	117	521	1805.18	7563.56	5758.38	0.0904768	0.0648135
	AC16_T37d_Rep2_PoorProbeChan1_Tp53Chan2_DAPIChan3_3	TP53	AC16_T37d_Rep2	AC16_T37d	131	338	1453.95	4924.25	3470.31	0.0973977	0.0900996
	AC16_T37d_Rep2_PoorProbeChan1_Tp53Chan2_DAPIChan3_4	TP53	AC16_T37d_Rep2	AC16_T37d	127	586	1527.71	7865.65	6337.94	0.0924591	0.0831312
	AC16_T37d_Rep2_PoorProbeChan1_Tp53Chan2_DAPIChan3_5	TP53	AC16_T37d_Rep2	AC16_T37d	184	708	1803.26	8495.56	6692.3	0.105793	0.102037
	AC16_T37d_Rep2_PoorProbeChan1_Tp53Chan2_DAPIChan3_6	TP53	AC16_T37d_Rep2	AC16_T37d	81	339	1269.93	5235.8	3965.86	0.0854795	0.0637828
	AC16_T37d_Rep2_PoorProbeChan1_Tp53Chan2_DAPIChan3_7	TP53	AC16_T37d_Rep2	AC16_T37d	237	558	2289.64	8250.38	5960.74	0.0936125	0.10351
	AC16_T37d_Rep2_PoorProbeChan1_Tp53Chan2_DAPIChan3_8	TP53	AC16_T37d_Rep2	AC16_T37d	156	497	1852.27	7608.02	5755.75	0.0863484	0.0842211
	AC16_T37d_Rep2_PoorProbeChan1_Tp53Chan2_DAPIChan3_9	TP53	AC16_T37d_Rep2	AC16_T37d	193	456	2271.93	7023.91	4751.98	0.09596	0.0849499
	AC16_T37d_Rep3_PoorProbeChan1_Tp53Chan2_DAPIChan3_1	TP53	AC16_T37d_Rep3	AC16_T37d	168	954	3196.68	11293.9	8097.24	0.117818	0.0525546
	AC16_T37d_Rep3_PoorProbeChan1_Tp53Chan2_DAPIChan3_10	TP53	AC16_T37d_Rep3	AC16_T37d	166	446	1637.1	6524.15	4887.05	0.0912616	0.101399
	AC16_T37d_Rep3_PoorProbeChan1_Tp53Chan2_DAPIChan3_11	TP53	AC16_T37d_Rep3	AC16_T37d	510	840	3186.22	8508.58	5322.36	0.157825	0.160064
	AC16_T37d_Rep3_PoorProbeChan1_Tp53Chan2_DAPIChan3_12	TP53	AC16_T37d_Rep3	AC16_T37d	191	704	2435.31	7714.92	5279.61	0.133343	0.0784294
	AC16_T37d_Rep3_PoorProbeChan1_Tp53Chan2_DAPIChan3_13	TP53	AC16_T37d_Rep3	AC16_T37d	83	546	1620.96	7297.4	5676.44	0.096187	0.0512044
	AC16_T37d_Rep3_PoorProbeChan1_Tp53Chan2_DAPIChan3_14	TP53	AC16_T37d_Rep3	AC16_T37d	117	665	2349.89	8645	6295.12	0.105637	0.0497897
	AC16_T37d_Rep3_PoorProbeChan1_Tp53Chan2_DAPIChan3_15	TP53	AC16_T37d_Rep3	AC16_T37d	193	624	2022.27	7657.1	5634.83	0.11074	0.0954375
	AC16_T37d_Rep3_PoorProbeChan1_Tp53Chan2_DAPIChan3_16	TP53	AC16_T37d_Rep3	AC16_T37d	63	655	1399.39	6790.89	5391.5	0.121488	0.0450196
	AC16_T37d_Rep3_PoorProbeChan1_Tp53Chan2_DAPIChan3_2	TP53	AC16_T37d_Rep3	AC16_T37d	109	675	2540.08	9285.02	6744.94	0.100075	0.042912
	AC16_T37d_Rep3_PoorProbeChan1_Tp53Chan2_DAPIChan3_3	TP53	AC16_T37d_Rep3	AC16_T37d	188	437	2081.8	6047.88	3966.08	0.110184	0.0903065
	AC16_T37d_Rep3_PoorProbeChan1_Tp53Chan2_DAPIChan3_4	TP53	AC16_T37d_Rep3	AC16_T37d	113	981	2713.5	11253.9	8540.45	0.114865	0.0416437
	AC16_T37d_Rep3_PoorProbeChan1_Tp53Chan2_DAPIChan3_5	TP53	AC16_T37d_Rep3	AC16_T37d	140	716	1913.79	7625.52	5711.72	0.125356	0.0731531
	AC16_T37d_Rep3_PoorProbeChan1_Tp53Chan2_DAPIChan3_6	TP53	AC16_T37d_Rep3	AC16_T37d	267	658	2521.16	7833.92	5312.76	0.123853	0.105904
	AC16_T37d_Rep3_PoorProbeChan1_Tp53Chan2_DAPIChan3_7	TP53	AC16_T37d_Rep3	AC16_T37d	125	727	1923.75	9206.57	7282.82	0.099824	0.0649772
	AC16_T37d_Rep3_PoorProbeChan1_Tp53Chan2_DAPIChan3_8	TP53	AC16_T37d_Rep3	AC16_T37d	159	609	1918.91	7469.53	5550.61	0.109718	0.0828593
	AC16_T37d_Rep3_PoorProbeChan1_Tp53Chan2_DAPIChan3_9	TP53	AC16_T37d_Rep3	AC16_T37d	68	514	1552.25	7404.8	5852.56	0.0878249	0.0438075
	U2OS_T18d24h_Rep1_Nr1d1Chan1_DAPIChan2_1	REV-ERBα	U2OS_T18d24h_Rep1	U2OS_T18d24h	399	500	4091.19	9792.67	5701.48	0.0876965	0.0975266
	U2OS_T18d24h_Rep1_Nr1d1Chan1_DAPIChan2_10	REV-ERBα	U2OS_T18d24h_Rep1	U2OS_T18d24h	522	542	4008.26	11291.9	7283.67	0.074413	0.130231
	U2OS_T18d24h_Rep1_Nr1d1Chan1_DAPIChan2_11	REV-ERBα	U2OS_T18d24h_Rep1	U2OS_T18d24h	386	367	3283.24	8132.45	4849.21	0.0756824	0.117567
	U2OS_T18d24h_Rep1_Nr1d1Chan1_DAPIChan2_12	REV-ERBα	U2OS_T18d24h_Rep1	U2OS_T18d24h	225	228	2393.63	7801.91	5408.29	0.0421575	0.0939995
	U2OS_T18d24h_Rep1_Nr1d1Chan1_DAPIChan2_13	REV-ERBα	U2OS_T18d24h_Rep1	U2OS_T18d24h	534	600	4040.12	11135.4	7095.32	0.0845628	0.132174
	U2OS_T18d24h_Rep1_Nr1d1Chan1_DAPIChan2_14	REV-ERBα	U2OS_T18d24h_Rep1	U2OS_T18d24h	275	236	3330.61	7255.79	3925.18	0.0601247	0.0825675
	U2OS_T18d24h_Rep1_Nr1d1Chan1_DAPIChan2_15	REV-ERBα	U2OS_T18d24h_Rep1	U2OS_T18d24h	223	279	3170.43	8668.41	5497.98	0.0507459	0.0703375
	U2OS_T18d24h_Rep1_Nr1d1Chan1_DAPIChan2_16	REV-ERBα	U2OS_T18d24h_Rep1	U2OS_T18d24h	392	368	3452.81	9036.21	5583.4	0.0659096	0.113531
	U2OS_T18d24h_Rep1_Nr1d1Chan1_DAPIChan2_17	REV-ERBα	U2OS_T18d24h_Rep1	U2OS_T18d24h	97	100	1641.16	5139.99	3498.83	0.028581	0.0591046
	U2OS_T18d24h_Rep1_Nr1d1Chan1_DAPIChan2_18	REV-ERBα	U2OS_T18d24h_Rep1	U2OS_T18d24h	428	421	4778.58	8256.93	3478.34	0.121035	0.0895663
	U2OS_T18d24h_Rep1_Nr1d1Chan1_DAPIChan2_19	REV-ERBα	U2OS_T18d24h_Rep1	U2OS_T18d24h	262	307	2730.99	7731.14	5000.15	0.0613982	0.0959358
	U2OS_T18d24h_Rep1_Nr1d1Chan1_DAPIChan2_2	REV-ERBα	U2OS_T18d24h_Rep1	U2OS_T18d24h	484	465	4822.11	13616.6	8794.45	0.0528743	0.100371
	U2OS_T18d24h_Rep1_Nr1d1Chan1_DAPIChan2_20	REV-ERBα	U2OS_T18d24h_Rep1	U2OS_T18d24h	488	655	3456.72	11420.7	7964.02	0.0822449	0.141174
	U2OS_T18d24h_Rep1_Nr1d1Chan1_DAPIChan2_21	REV-ERBα	U2OS_T18d24h_Rep1	U2OS_T18d24h	367	316	3645	11428.1	7783.06	0.040601	0.100686
	U2OS_T18d24h_Rep1_Nr1d1Chan1_DAPIChan2_3	REV-ERBα	U2OS_T18d24h_Rep1	U2OS_T18d24h	575	534	4618.26	11149	6530.7	0.0817677	0.124506
	U2OS_T18d24h_Rep1_Nr1d1Chan1_DAPIChan2_4	REV-ERBα	U2OS_T18d24h_Rep1	U2OS_T18d24h	278	333	3261.9	10590	7328.12	0.0454414	0.0852264
	U2OS_T18d24h_Rep1_Nr1d1Chan1_DAPIChan2_5	REV-ERBα	U2OS_T18d24h_Rep1	U2OS_T18d24h	339	387	3085.07	8268.31	5183.23	0.0746638	0.109884
	U2OS_T18d24h_Rep1_Nr1d1Chan1_DAPIChan2_6	REV-ERBα	U2OS_T18d24h_Rep1	U2OS_T18d24h	503	457	4224.42	12451.1	8226.7	0.0555509	0.11907
	U2OS_T18d24h_Rep1_Nr1d1Chan1_DAPIChan2_7	REV-ERBα	U2OS_T18d24h_Rep1	U2OS_T18d24h	263	242	2672.53	8018.72	5346.19	0.0452659	0.0984088
	U2OS_T18d24h_Rep1_Nr1d1Chan1_DAPIChan2_8	REV-ERBα	U2OS_T18d24h_Rep1	U2OS_T18d24h	703	774	4881.51	12713.4	7831.86	0.0988271	0.144013
	U2OS_T18d24h_Rep1_Nr1d1Chan1_DAPIChan2_9	REV-ERBα	U2OS_T18d24h_Rep1	U2OS_T18d24h	382	340	3627.22	8700.2	5072.98	0.0670217	0.105315
	U2OS_T18d24h_Rep2_Nr1d1Chan1_DAPIChan2_1	REV-ERBα	U2OS_T18d24h_Rep2	U2OS_T18d24h	553	770	4706.81	12795.9	8089.06	0.0951903	0.117489
	U2OS_T18d24h_Rep2_Nr1d1Chan1_DAPIChan2_10	REV-ERBα	U2OS_T18d24h_Rep2	U2OS_T18d24h	505	764	4336.23	12916.2	8579.92	0.0890451	0.116461
	U2OS_T18d24h_Rep2_Nr1d1Chan1_DAPIChan2_11	REV-ERBα	U2OS_T18d24h_Rep2	U2OS_T18d24h	214	324	3347.25	10749.1	7401.89	0.0437726	0.063933
	U2OS_T18d24h_Rep2_Nr1d1Chan1_DAPIChan2_12	REV-ERBα	U2OS_T18d24h_Rep2	U2OS_T18d24h	486	494	4957.04	11077.4	6120.36	0.0807142	0.0980423
	U2OS_T18d24h_Rep2_Nr1d1Chan1_DAPIChan2_2	REV-ERBα	U2OS_T18d24h_Rep2	U2OS_T18d24h	369	417	4510.14	12781.7	8271.58	0.0504136	0.0818156
	U2OS_T18d24h_Rep2_Nr1d1Chan1_DAPIChan2_3	REV-ERBα	U2OS_T18d24h_Rep2	U2OS_T18d24h	281	456	2610.86	10261.3	7650.41	0.0596046	0.107627
	U2OS_T18d24h_Rep2_Nr1d1Chan1_DAPIChan2_4	REV-ERBα	U2OS_T18d24h_Rep2	U2OS_T18d24h	317	580	3680.85	11580.4	7899.57	0.0734217	0.0861214
	U2OS_T18d24h_Rep2_Nr1d1Chan1_DAPIChan2_5	REV-ERBα	U2OS_T18d24h_Rep2	U2OS_T18d24h	426	250	2884.85	6404.59	3519.74	0.071028	0.147668
	U2OS_T18d24h_Rep2_Nr1d1Chan1_DAPIChan2_6	REV-ERBα	U2OS_T18d24h_Rep2	U2OS_T18d24h	393	290	4049.44	9140.13	5090.69	0.0569667	0.0970505
	U2OS_T18d24h_Rep2_Nr1d1Chan1_DAPIChan2_7	REV-ERBα	U2OS_T18d24h_Rep2	U2OS_T18d24h	270	326	2722.89	6702.97	3980.09	0.0819077	0.0991595
	U2OS_T18d24h_Rep2_Nr1d1Chan1_DAPIChan2_8	REV-ERBα	U2OS_T18d24h_Rep2	U2OS_T18d24h	481	443	4530.27	10250.5	5720.26	0.0774441	0.106175
	U2OS_T18d24h_Rep2_Nr1d1Chan1_DAPIChan2_9	REV-ERBα	U2OS_T18d24h_Rep2	U2OS_T18d24h	299	357	3101.65	10478.3	7376.64	0.0483961	0.0964004
	U2OS_T18d24h_Rep3_Nr1d1Chan1_DAPIChan2_1	REV-ERBα	U2OS_T18d24h_Rep3	U2OS_T18d24h	513	549	4825.38	10884.5	6059.11	0.0906073	0.106313
	U2OS_T18d24h_Rep3_Nr1d1Chan1_DAPIChan2_10	REV-ERBα	U2OS_T18d24h_Rep3	U2OS_T18d24h	295	364	3389.51	10565.3	7175.77	0.0507263	0.0870334
	U2OS_T18d24h_Rep3_Nr1d1Chan1_DAPIChan2_11	REV-ERBα	U2OS_T18d24h_Rep3	U2OS_T18d24h	126	198	2721.04	6426.78	3705.74	0.0534306	0.0463059
	U2OS_T18d24h_Rep3_Nr1d1Chan1_DAPIChan2_12	REV-ERBα	U2OS_T18d24h_Rep3	U2OS_T18d24h	193	200	1694.08	5217.66	3523.58	0.0567604	0.113926
	U2OS_T18d24h_Rep3_Nr1d1Chan1_DAPIChan2_13	REV-ERBα	U2OS_T18d24h_Rep3	U2OS_T18d24h	162	213	2057.55	6269.09	4211.54	0.0505753	0.0787346
	U2OS_T18d24h_Rep3_Nr1d1Chan1_DAPIChan2_14	REV-ERBα	U2OS_T18d24h_Rep3	U2OS_T18d24h	228	289	2910.45	9318.24	6407.79	0.0451014	0.0783383
	U2OS_T18d24h_Rep3_Nr1d1Chan1_DAPIChan2_15	REV-ERBα	U2OS_T18d24h_Rep3	U2OS_T18d24h	178	172	1484.39	7381.26	5896.87	0.029168	0.119915
	U2OS_T18d24h_Rep3_Nr1d1Chan1_DAPIChan2_16	REV-ERBα	U2OS_T18d24h_Rep3	U2OS_T18d24h	199	194	2186.72	6258.77	4072.06	0.0476418	0.0910041
	U2OS_T18d24h_Rep3_Nr1d1Chan1_DAPIChan2_17	REV-ERBα	U2OS_T18d24h_Rep3	U2OS_T18d24h	239	331	3055.06	9914.23	6859.17	0.0482566	0.0782309
	U2OS_T18d24h_Rep3_Nr1d1Chan1_DAPIChan2_18	REV-ERBα	U2OS_T18d24h_Rep3	U2OS_T18d24h	257	273	2053.92	6186.44	4132.52	0.0660614	0.125127
	U2OS_T18d24h_Rep3_Nr1d1Chan1_DAPIChan2_19	REV-ERBα	U2OS_T18d24h_Rep3	U2OS_T18d24h	148	137	2592.36	6409.21	3816.85	0.0358935	0.0570907
	U2OS_T18d24h_Rep3_Nr1d1Chan1_DAPIChan2_2	REV-ERBα	U2OS_T18d24h_Rep3	U2OS_T18d24h	243	316	3035.14	11508.9	8473.73	0.0372917	0.0800622
	U2OS_T18d24h_Rep3_Nr1d1Chan1_DAPIChan2_20	REV-ERBα	U2OS_T18d24h_Rep3	U2OS_T18d24h	249	323	1976.1	6178.18	4202.08	0.0768667	0.126006
	U2OS_T18d24h_Rep3_Nr1d1Chan1_DAPIChan2_3	REV-ERBα	U2OS_T18d24h_Rep3	U2OS_T18d24h	310	383	3308.99	10805.8	7496.84	0.0510882	0.0936843
	U2OS_T18d24h_Rep3_Nr1d1Chan1_DAPIChan2_4	REV-ERBα	U2OS_T18d24h_Rep3	U2OS_T18d24h	281	458	2690.95	9441.29	6750.35	0.0678484	0.104424
	U2OS_T18d24h_Rep3_Nr1d1Chan1_DAPIChan2_5	REV-ERBα	U2OS_T18d24h_Rep3	U2OS_T18d24h	323	330	4103.43	8672.18	4568.75	0.0722298	0.0787147
	U2OS_T18d24h_Rep3_Nr1d1Chan1_DAPIChan2_6	REV-ERBα	U2OS_T18d24h_Rep3	U2OS_T18d24h	378	395	3378.05	9301.17	5923.12	0.0666879	0.111899
	U2OS_T18d24h_Rep3_Nr1d1Chan1_DAPIChan2_7	REV-ERBα	U2OS_T18d24h_Rep3	U2OS_T18d24h	378	579	2746.5	9068.58	6322.08	0.0915838	0.13763
	U2OS_T18d24h_Rep3_Nr1d1Chan1_DAPIChan2_8	REV-ERBα	U2OS_T18d24h_Rep3	U2OS_T18d24h	265	310	3213.96	9435.46	6221.5	0.0498272	0.0824528
	U2OS_T18d24h_Rep3_Nr1d1Chan1_DAPIChan2_9	REV-ERBα	U2OS_T18d24h_Rep3	U2OS_T18d24h	128	174	1449.89	6116.09	4666.2	0.0372895	0.0882825
	U2OS_T18d24h37d2h_Rep1_Nr1d1Chan1_DAPIChan2_1	REV-ERBα	U2OS_T18d24h37d2h_Rep1	U2OS_T18d24h37d2h	78	221	1744.01	5089.7	3345.69	0.0660551	0.0447245
	U2OS_T18d24h37d2h_Rep1_Nr1d1Chan1_DAPIChan2_10	REV-ERBα	U2OS_T18d24h37d2h_Rep1	U2OS_T18d24h37d2h	108	352	3292.2	8334.95	5042.75	0.0698031	0.0328048
	U2OS_T18d24h37d2h_Rep1_Nr1d1Chan1_DAPIChan2_11	REV-ERBα	U2OS_T18d24h37d2h_Rep1	U2OS_T18d24h37d2h	108	441	2468.03	7154	4685.97	0.0941107	0.0437596
	U2OS_T18d24h37d2h_Rep1_Nr1d1Chan1_DAPIChan2_12	REV-ERBα	U2OS_T18d24h37d2h_Rep1	U2OS_T18d24h37d2h	162	655	3134.15	11561.8	8427.64	0.0777205	0.0516886
	U2OS_T18d24h37d2h_Rep1_Nr1d1Chan1_DAPIChan2_13	REV-ERBα	U2OS_T18d24h37d2h_Rep1	U2OS_T18d24h37d2h	218	407	3391.21	9416.47	6025.26	0.067549	0.0642838
	U2OS_T18d24h37d2h_Rep1_Nr1d1Chan1_DAPIChan2_14	REV-ERBα	U2OS_T18d24h37d2h_Rep1	U2OS_T18d24h37d2h	57	233	2112.1	7213.96	5101.86	0.0456696	0.0269873
	U2OS_T18d24h37d2h_Rep1_Nr1d1Chan1_DAPIChan2_15	REV-ERBα	U2OS_T18d24h37d2h_Rep1	U2OS_T18d24h37d2h	106	386	2148.52	6042.11	3893.6	0.0991371	0.0493363
	U2OS_T18d24h37d2h_Rep1_Nr1d1Chan1_DAPIChan2_16	REV-ERBα	U2OS_T18d24h37d2h_Rep1	U2OS_T18d24h37d2h	80	411	2370.94	7322.44	4951.5	0.0830052	0.0337419
	U2OS_T18d24h37d2h_Rep1_Nr1d1Chan1_DAPIChan2_17	REV-ERBα	U2OS_T18d24h37d2h_Rep1	U2OS_T18d24h37d2h	52	310	1273.07	5317.17	4044.1	0.0766548	0.0408463
	U2OS_T18d24h37d2h_Rep1_Nr1d1Chan1_DAPIChan2_18	REV-ERBα	U2OS_T18d24h37d2h_Rep1	U2OS_T18d24h37d2h	67	437	1591.08	7347.47	5756.39	0.0759156	0.0421097
	U2OS_T18d24h37d2h_Rep1_Nr1d1Chan1_DAPIChan2_19	REV-ERBα	U2OS_T18d24h37d2h_Rep1	U2OS_T18d24h37d2h	65	226	1489.94	5258.63	3768.69	0.0599677	0.043626
	U2OS_T18d24h37d2h_Rep1_Nr1d1Chan1_DAPIChan2_2	REV-ERBα	U2OS_T18d24h37d2h_Rep1	U2OS_T18d24h37d2h	106	379	2858.17	8731.85	5873.68	0.0645251	0.0370866
	U2OS_T18d24h37d2h_Rep1_Nr1d1Chan1_DAPIChan2_20	REV-ERBα	U2OS_T18d24h37d2h_Rep1	U2OS_T18d24h37d2h	170	509	2342.34	9980.31	7637.96	0.0666408	0.0725768
	U2OS_T18d24h37d2h_Rep1_Nr1d1Chan1_DAPIChan2_21	REV-ERBα	U2OS_T18d24h37d2h_Rep1	U2OS_T18d24h37d2h	39	216	1138.63	5355.44	4216.81	0.0512236	0.0342517
	U2OS_T18d24h37d2h_Rep1_Nr1d1Chan1_DAPIChan2_22	REV-ERBα	U2OS_T18d24h37d2h_Rep1	U2OS_T18d24h37d2h	88	561	2088.27	8622.74	6534.47	0.0858524	0.0421401
	U2OS_T18d24h37d2h_Rep1_Nr1d1Chan1_DAPIChan2_23	REV-ERBα	U2OS_T18d24h37d2h_Rep1	U2OS_T18d24h37d2h	60	383	2173.91	8589.74	6415.83	0.0596961	0.0276
	U2OS_T18d24h37d2h_Rep1_Nr1d1Chan1_DAPIChan2_3	REV-ERBα	U2OS_T18d24h37d2h_Rep1	U2OS_T18d24h37d2h	82	454	2404.8	7176.83	4772.04	0.0951376	0.0340985
	U2OS_T18d24h37d2h_Rep1_Nr1d1Chan1_DAPIChan2_4	REV-ERBα	U2OS_T18d24h37d2h_Rep1	U2OS_T18d24h37d2h	42	226	674.444	5551.4	4876.95	0.0463404	0.0622735
	U2OS_T18d24h37d2h_Rep1_Nr1d1Chan1_DAPIChan2_5	REV-ERBα	U2OS_T18d24h37d2h_Rep1	U2OS_T18d24h37d2h	87	371	1966.79	5805.4	3838.61	0.0966495	0.0442346
	U2OS_T18d24h37d2h_Rep1_Nr1d1Chan1_DAPIChan2_6	REV-ERBα	U2OS_T18d24h37d2h_Rep1	U2OS_T18d24h37d2h	76	254	1129.6	5442	4312.4	0.0588999	0.0672806
	U2OS_T18d24h37d2h_Rep1_Nr1d1Chan1_DAPIChan2_7	REV-ERBα	U2OS_T18d24h37d2h_Rep1	U2OS_T18d24h37d2h	106	372	1709.23	5720.26	4011.03	0.0927443	0.0620163
	U2OS_T18d24h37d2h_Rep1_Nr1d1Chan1_DAPIChan2_8	REV-ERBα	U2OS_T18d24h37d2h_Rep1	U2OS_T18d24h37d2h	60	271	1689.31	6674.95	4985.64	0.0543561	0.0355174
	U2OS_T18d24h37d2h_Rep1_Nr1d1Chan1_DAPIChan2_9	REV-ERBα	U2OS_T18d24h37d2h_Rep1	U2OS_T18d24h37d2h	54	261	1954.84	6256.07	4301.23	0.0606802	0.0276238
	U2OS_T18d24h37d2h_Rep2_Nr1d1Chan1_DAPIChan2_1	REV-ERBα	U2OS_T18d24h37d2h_Rep2	U2OS_T18d24h37d2h	84	415	2189.06	8695.08	6506.02	0.0637871	0.0383726
	U2OS_T18d24h37d2h_Rep2_Nr1d1Chan1_DAPIChan2_10	REV-ERBα	U2OS_T18d24h37d2h_Rep2	U2OS_T18d24h37d2h	68	352	2507.01	11151.1	8644.08	0.0407215	0.027124
	U2OS_T18d24h37d2h_Rep2_Nr1d1Chan1_DAPIChan2_11	REV-ERBα	U2OS_T18d24h37d2h_Rep2	U2OS_T18d24h37d2h	106	374	3434.46	9389.3	5954.84	0.0628061	0.0308637
	U2OS_T18d24h37d2h_Rep2_Nr1d1Chan1_DAPIChan2_12	REV-ERBα	U2OS_T18d24h37d2h_Rep2	U2OS_T18d24h37d2h	71	251	2231.31	6670.68	4439.37	0.0565396	0.0318198
	U2OS_T18d24h37d2h_Rep2_Nr1d1Chan1_DAPIChan2_13	REV-ERBα	U2OS_T18d24h37d2h_Rep2	U2OS_T18d24h37d2h	95	466	2243.9	9492.51	7248.6	0.0642882	0.0423369
	U2OS_T18d24h37d2h_Rep2_Nr1d1Chan1_DAPIChan2_14	REV-ERBα	U2OS_T18d24h37d2h_Rep2	U2OS_T18d24h37d2h	69	284	2649.48	7230.68	4581.2	0.0619925	0.0260428
	U2OS_T18d24h37d2h_Rep2_Nr1d1Chan1_DAPIChan2_15	REV-ERBα	U2OS_T18d24h37d2h_Rep2	U2OS_T18d24h37d2h	147	427	3358.85	8317.67	4958.82	0.0861092	0.043765
	U2OS_T18d24h37d2h_Rep2_Nr1d1Chan1_DAPIChan2_16	REV-ERBα	U2OS_T18d24h37d2h_Rep2	U2OS_T18d24h37d2h	191	441	3679.99	8190.85	4510.85	0.0977642	0.0519022
	U2OS_T18d24h37d2h_Rep2_Nr1d1Chan1_DAPIChan2_17	REV-ERBα	U2OS_T18d24h37d2h_Rep2	U2OS_T18d24h37d2h	201	407	3787.83	9353.31	5565.48	0.0731294	0.0530647
	U2OS_T18d24h37d2h_Rep2_Nr1d1Chan1_DAPIChan2_18	REV-ERBα	U2OS_T18d24h37d2h_Rep2	U2OS_T18d24h37d2h	75	311	2970.27	9581.56	6611.29	0.0470408	0.0252502
	U2OS_T18d24h37d2h_Rep2_Nr1d1Chan1_DAPIChan2_19	REV-ERBα	U2OS_T18d24h37d2h_Rep2	U2OS_T18d24h37d2h	120	414	3681.99	8819.56	5137.57	0.0805829	0.0325911
	U2OS_T18d24h37d2h_Rep2_Nr1d1Chan1_DAPIChan2_2	REV-ERBα	U2OS_T18d24h37d2h_Rep2	U2OS_T18d24h37d2h	111	548	3441	11724	8282.96	0.0661599	0.032258
	U2OS_T18d24h37d2h_Rep2_Nr1d1Chan1_DAPIChan2_20	REV-ERBα	U2OS_T18d24h37d2h_Rep2	U2OS_T18d24h37d2h	61	294	2092.04	6277.77	4185.72	0.0702388	0.0291581
	U2OS_T18d24h37d2h_Rep2_Nr1d1Chan1_DAPIChan2_21	REV-ERBα	U2OS_T18d24h37d2h_Rep2	U2OS_T18d24h37d2h	141	473	3597.7	9596.57	5998.87	0.0788482	0.0391917
	U2OS_T18d24h37d2h_Rep2_Nr1d1Chan1_DAPIChan2_3	REV-ERBα	U2OS_T18d24h37d2h_Rep2	U2OS_T18d24h37d2h	142	551	3741.52	7932.29	4190.77	0.131479	0.0379525
	U2OS_T18d24h37d2h_Rep2_Nr1d1Chan1_DAPIChan2_4	REV-ERBα	U2OS_T18d24h37d2h_Rep2	U2OS_T18d24h37d2h	93	384	3429.91	10867.4	7437.52	0.0516301	0.0271144
	U2OS_T18d24h37d2h_Rep2_Nr1d1Chan1_DAPIChan2_5	REV-ERBα	U2OS_T18d24h37d2h_Rep2	U2OS_T18d24h37d2h	50	191	1751.83	6010.18	4258.35	0.0448531	0.0285415
	U2OS_T18d24h37d2h_Rep2_Nr1d1Chan1_DAPIChan2_6	REV-ERBα	U2OS_T18d24h37d2h_Rep2	U2OS_T18d24h37d2h	85	257	2538.73	7547.2	5008.47	0.0513131	0.0334813
	U2OS_T18d24h37d2h_Rep2_Nr1d1Chan1_DAPIChan2_7	REV-ERBα	U2OS_T18d24h37d2h_Rep2	U2OS_T18d24h37d2h	154	576	3710.65	9323.22	5612.57	0.102627	0.0415021
	U2OS_T18d24h37d2h_Rep2_Nr1d1Chan1_DAPIChan2_8	REV-ERBα	U2OS_T18d24h37d2h_Rep2	U2OS_T18d24h37d2h	132	433	2125.9	7061.32	4935.42	0.0877331	0.0620913
	U2OS_T18d24h37d2h_Rep2_Nr1d1Chan1_DAPIChan2_9	REV-ERBα	U2OS_T18d24h37d2h_Rep2	U2OS_T18d24h37d2h	63	233	2303.51	6661.86	4358.35	0.0534606	0.0273496
	U2OS_T18d24h37d2h_Rep3_Nr1d1Chan1_DAPIChan2_1	REV-ERBα	U2OS_T18d24h37d2h_Rep3	U2OS_T18d24h37d2h	65	245	2267.95	8000.44	5732.49	0.0427388	0.0286603
	U2OS_T18d24h37d2h_Rep3_Nr1d1Chan1_DAPIChan2_10	REV-ERBα	U2OS_T18d24h37d2h_Rep3	U2OS_T18d24h37d2h	185	579	5422.72	14484.8	9062.1	0.0638924	0.0341157
	U2OS_T18d24h37d2h_Rep3_Nr1d1Chan1_DAPIChan2_11	REV-ERBα	U2OS_T18d24h37d2h_Rep3	U2OS_T18d24h37d2h	56	219	1539.8	5446.34	3906.54	0.0560598	0.0363684
	U2OS_T18d24h37d2h_Rep3_Nr1d1Chan1_DAPIChan2_12	REV-ERBα	U2OS_T18d24h37d2h_Rep3	U2OS_T18d24h37d2h	123	318	2715.2	10744.5	8029.31	0.0396049	0.0453005
	U2OS_T18d24h37d2h_Rep3_Nr1d1Chan1_DAPIChan2_13	REV-ERBα	U2OS_T18d24h37d2h_Rep3	U2OS_T18d24h37d2h	165	597	2643.58	6393.92	3750.34	0.159185	0.0624155
	U2OS_T18d24h37d2h_Rep3_Nr1d1Chan1_DAPIChan2_14	REV-ERBα	U2OS_T18d24h37d2h_Rep3	U2OS_T18d24h37d2h	183	366	2978.52	8489.16	5510.64	0.066417	0.0614399
	U2OS_T18d24h37d2h_Rep3_Nr1d1Chan1_DAPIChan2_15	REV-ERBα	U2OS_T18d24h37d2h_Rep3	U2OS_T18d24h37d2h	149	485	3197.17	9781.65	6584.47	0.0736581	0.0466037
	U2OS_T18d24h37d2h_Rep3_Nr1d1Chan1_DAPIChan2_16	REV-ERBα	U2OS_T18d24h37d2h_Rep3	U2OS_T18d24h37d2h	148	340	2498.4	7027.39	4528.99	0.0750719	0.0592379
	U2OS_T18d24h37d2h_Rep3_Nr1d1Chan1_DAPIChan2_17	REV-ERBα	U2OS_T18d24h37d2h_Rep3	U2OS_T18d24h37d2h	77	326	1515.83	6990.9	5475.07	0.0595426	0.0507973
	U2OS_T18d24h37d2h_Rep3_Nr1d1Chan1_DAPIChan2_18	REV-ERBα	U2OS_T18d24h37d2h_Rep3	U2OS_T18d24h37d2h	86	329	2517.32	7662	5144.68	0.0639495	0.0341633
	U2OS_T18d24h37d2h_Rep3_Nr1d1Chan1_DAPIChan2_19	REV-ERBα	U2OS_T18d24h37d2h_Rep3	U2OS_T18d24h37d2h	175	563	3980.02	12659.4	8679.36	0.0648665	0.0439697
	U2OS_T18d24h37d2h_Rep3_Nr1d1Chan1_DAPIChan2_2	REV-ERBα	U2OS_T18d24h37d2h_Rep3	U2OS_T18d24h37d2h	163	419	3581.91	8969.64	5387.73	0.0777693	0.0455065
	U2OS_T18d24h37d2h_Rep3_Nr1d1Chan1_DAPIChan2_20	REV-ERBα	U2OS_T18d24h37d2h_Rep3	U2OS_T18d24h37d2h	100	333	2404.73	7403.24	4998.51	0.0666198	0.0415848
	U2OS_T18d24h37d2h_Rep3_Nr1d1Chan1_DAPIChan2_21	REV-ERBα	U2OS_T18d24h37d2h_Rep3	U2OS_T18d24h37d2h	77	316	2460.99	7940.4	5479.41	0.0576704	0.0312882
	U2OS_T18d24h37d2h_Rep3_Nr1d1Chan1_DAPIChan2_3	REV-ERBα	U2OS_T18d24h37d2h_Rep3	U2OS_T18d24h37d2h	155	432	4509	11747.6	7238.57	0.0596803	0.0343757
	U2OS_T18d24h37d2h_Rep3_Nr1d1Chan1_DAPIChan2_4	REV-ERBα	U2OS_T18d24h37d2h_Rep3	U2OS_T18d24h37d2h	199	472	4422.15	10698.2	6276.06	0.0752064	0.0450007
	U2OS_T18d24h37d2h_Rep3_Nr1d1Chan1_DAPIChan2_5	REV-ERBα	U2OS_T18d24h37d2h_Rep3	U2OS_T18d24h37d2h	62	228	2847.57	9591.66	6744.09	0.0338074	0.0217729
	U2OS_T18d24h37d2h_Rep3_Nr1d1Chan1_DAPIChan2_6	REV-ERBα	U2OS_T18d24h37d2h_Rep3	U2OS_T18d24h37d2h	59	191	2162.39	6340.57	4178.18	0.0457137	0.0272846
	U2OS_T18d24h37d2h_Rep3_Nr1d1Chan1_DAPIChan2_7	REV-ERBα	U2OS_T18d24h37d2h_Rep3	U2OS_T18d24h37d2h	124	408	3367.24	8468.11	5100.87	0.0799864	0.0368254
	U2OS_T18d24h37d2h_Rep3_Nr1d1Chan1_DAPIChan2_8	REV-ERBα	U2OS_T18d24h37d2h_Rep3	U2OS_T18d24h37d2h	103	415	3129.74	9606.31	6476.57	0.0640771	0.0329101
	U2OS_T18d24h37d2h_Rep3_Nr1d1Chan1_DAPIChan2_9	REV-ERBα	U2OS_T18d24h37d2h_Rep3	U2OS_T18d24h37d2h	184	515	5030.52	12260.6	7230.04	0.0712306	0.0365767
	U2OS_T18d5h_Rep1_Nr1d1Chan1_DAPIChan2_1	REV-ERBα	U2OS_T18d5h_Rep1	U2OS_T18d5h	93	62	2377.84	7021.27	4643.44	0.0133522	0.0391111
	U2OS_T18d5h_Rep1_Nr1d1Chan1_DAPIChan2_10	REV-ERBα	U2OS_T18d5h_Rep1	U2OS_T18d5h	128	101	3379.19	8683.2	5304.01	0.0190422	0.0378789
	U2OS_T18d5h_Rep1_Nr1d1Chan1_DAPIChan2_11	REV-ERBα	U2OS_T18d5h_Rep1	U2OS_T18d5h	140	127	3557.87	8354.59	4796.72	0.0264764	0.0393494
	U2OS_T18d5h_Rep1_Nr1d1Chan1_DAPIChan2_12	REV-ERBα	U2OS_T18d5h_Rep1	U2OS_T18d5h	148	123	3553.24	10700.6	7147.31	0.0172093	0.0416521
	U2OS_T18d5h_Rep1_Nr1d1Chan1_DAPIChan2_13	REV-ERBα	U2OS_T18d5h_Rep1	U2OS_T18d5h	93	66	2201.44	5730.64	3529.2	0.0187011	0.0422451
	U2OS_T18d5h_Rep1_Nr1d1Chan1_DAPIChan2_14	REV-ERBα	U2OS_T18d5h_Rep1	U2OS_T18d5h	63	80	2056.05	7459.64	5403.59	0.014805	0.0306412
	U2OS_T18d5h_Rep1_Nr1d1Chan1_DAPIChan2_15	REV-ERBα	U2OS_T18d5h_Rep1	U2OS_T18d5h	94	90	3003.13	8767.77	5764.64	0.0156124	0.0313006
	U2OS_T18d5h_Rep1_Nr1d1Chan1_DAPIChan2_16	REV-ERBα	U2OS_T18d5h_Rep1	U2OS_T18d5h	73	56	2413.83	7340.72	4926.89	0.0113662	0.0302424
	U2OS_T18d5h_Rep1_Nr1d1Chan1_DAPIChan2_17	REV-ERBα	U2OS_T18d5h_Rep1	U2OS_T18d5h	64	67	1536.74	5710.58	4173.84	0.0160524	0.0416466
	U2OS_T18d5h_Rep1_Nr1d1Chan1_DAPIChan2_18	REV-ERBα	U2OS_T18d5h_Rep1	U2OS_T18d5h	142	178	4195.04	13265.6	9070.57	0.0196239	0.0338495
	U2OS_T18d5h_Rep1_Nr1d1Chan1_DAPIChan2_19	REV-ERBα	U2OS_T18d5h_Rep1	U2OS_T18d5h	69	59	2317.95	7222.5	4904.55	0.0120296	0.0297677
	U2OS_T18d5h_Rep1_Nr1d1Chan1_DAPIChan2_2	REV-ERBα	U2OS_T18d5h_Rep1	U2OS_T18d5h	165	146	3860.09	12101.9	8241.85	0.0177145	0.0427451
	U2OS_T18d5h_Rep1_Nr1d1Chan1_DAPIChan2_20	REV-ERBα	U2OS_T18d5h_Rep1	U2OS_T18d5h	67	42	2362.9	6183.23	3820.33	0.0109938	0.028355
	U2OS_T18d5h_Rep1_Nr1d1Chan1_DAPIChan2_21	REV-ERBα	U2OS_T18d5h_Rep1	U2OS_T18d5h	149	100	3935.28	8209.2	4273.92	0.0233977	0.0378626
	U2OS_T18d5h_Rep1_Nr1d1Chan1_DAPIChan2_3	REV-ERBα	U2OS_T18d5h_Rep1	U2OS_T18d5h	86	61	1997.65	8215.81	6218.16	0.00980998	0.0430505
	U2OS_T18d5h_Rep1_Nr1d1Chan1_DAPIChan2_4	REV-ERBα	U2OS_T18d5h_Rep1	U2OS_T18d5h	131	85	2335.38	6985.85	4650.48	0.0182777	0.0560938
	U2OS_T18d5h_Rep1_Nr1d1Chan1_DAPIChan2_5	REV-ERBα	U2OS_T18d5h_Rep1	U2OS_T18d5h	138	85	4252.44	10212.2	5959.75	0.0142624	0.0324519
	U2OS_T18d5h_Rep1_Nr1d1Chan1_DAPIChan2_6	REV-ERBα	U2OS_T18d5h_Rep1	U2OS_T18d5h	97	67	2541.79	6597.99	4056.2	0.0165179	0.0381621
	U2OS_T18d5h_Rep1_Nr1d1Chan1_DAPIChan2_7	REV-ERBα	U2OS_T18d5h_Rep1	U2OS_T18d5h	173	136	3106.27	10871.6	7765.28	0.0175138	0.0556938
	U2OS_T18d5h_Rep1_Nr1d1Chan1_DAPIChan2_8	REV-ERBα	U2OS_T18d5h_Rep1	U2OS_T18d5h	153	93	2288.93	7444.42	5155.49	0.018039	0.0668435
	U2OS_T18d5h_Rep1_Nr1d1Chan1_DAPIChan2_9	REV-ERBα	U2OS_T18d5h_Rep1	U2OS_T18d5h	54	71	1905.83	7191.7	5285.87	0.013432	0.0283342
	U2OS_T18d5h_Rep2_Nr1d1Chan1_DAPIChan2_1	REV-ERBα	U2OS_T18d5h_Rep2	U2OS_T18d5h	114	77	2106.2	7071.35	4965.15	0.0155081	0.054126
	U2OS_T18d5h_Rep2_Nr1d1Chan1_DAPIChan2_10	REV-ERBα	U2OS_T18d5h_Rep2	U2OS_T18d5h	78	88	2187.28	8328.98	6141.7	0.0143283	0.0356607
	U2OS_T18d5h_Rep2_Nr1d1Chan1_DAPIChan2_11	REV-ERBα	U2OS_T18d5h_Rep2	U2OS_T18d5h	84	92	2114.45	8278.98	6164.53	0.0149241	0.0397267
	U2OS_T18d5h_Rep2_Nr1d1Chan1_DAPIChan2_12	REV-ERBα	U2OS_T18d5h_Rep2	U2OS_T18d5h	151	135	2451.1	9859.03	7407.93	0.0182237	0.0616049
	U2OS_T18d5h_Rep2_Nr1d1Chan1_DAPIChan2_13	REV-ERBα	U2OS_T18d5h_Rep2	U2OS_T18d5h	106	87	1859.66	7291.35	5431.69	0.0160171	0.0569995
	U2OS_T18d5h_Rep2_Nr1d1Chan1_DAPIChan2_14	REV-ERBα	U2OS_T18d5h_Rep2	U2OS_T18d5h	189	115	2960.81	12667.7	9706.89	0.0118473	0.0638339
	U2OS_T18d5h_Rep2_Nr1d1Chan1_DAPIChan2_15	REV-ERBα	U2OS_T18d5h_Rep2	U2OS_T18d5h	86	110	2574.3	10835.6	8261.34	0.013315	0.0334072
	U2OS_T18d5h_Rep2_Nr1d1Chan1_DAPIChan2_16	REV-ERBα	U2OS_T18d5h_Rep2	U2OS_T18d5h	46	49	1371.37	10258.4	8887.06	0.00551364	0.0335432
	U2OS_T18d5h_Rep2_Nr1d1Chan1_DAPIChan2_17	REV-ERBα	U2OS_T18d5h_Rep2	U2OS_T18d5h	98	68	2092.04	7886.63	5794.59	0.0117351	0.0468442
	U2OS_T18d5h_Rep2_Nr1d1Chan1_DAPIChan2_18	REV-ERBα	U2OS_T18d5h_Rep2	U2OS_T18d5h	86	79	1630.27	8030.31	6400.03	0.0123437	0.0527519
	U2OS_T18d5h_Rep2_Nr1d1Chan1_DAPIChan2_19	REV-ERBα	U2OS_T18d5h_Rep2	U2OS_T18d5h	69	83	2003.63	8046.31	6042.68	0.0137356	0.0344375
	U2OS_T18d5h_Rep2_Nr1d1Chan1_DAPIChan2_2	REV-ERBα	U2OS_T18d5h_Rep2	U2OS_T18d5h	58	51	1192.48	5623.38	4430.9	0.0115101	0.0486383
	U2OS_T18d5h_Rep2_Nr1d1Chan1_DAPIChan2_20	REV-ERBα	U2OS_T18d5h_Rep2	U2OS_T18d5h	56	38	1622.73	6153.01	4530.27	0.00838802	0.0345097
	U2OS_T18d5h_Rep2_Nr1d1Chan1_DAPIChan2_3	REV-ERBα	U2OS_T18d5h_Rep2	U2OS_T18d5h	105	75	2020.2	6160.33	4140.13	0.0181154	0.051975
	U2OS_T18d5h_Rep2_Nr1d1Chan1_DAPIChan2_4	REV-ERBα	U2OS_T18d5h_Rep2	U2OS_T18d5h	43	48	1197.67	5575.94	4378.27	0.0109632	0.0359031
	U2OS_T18d5h_Rep2_Nr1d1Chan1_DAPIChan2_5	REV-ERBα	U2OS_T18d5h_Rep2	U2OS_T18d5h	118	88	2644.79	9742.52	7097.74	0.0123983	0.0446161
	U2OS_T18d5h_Rep2_Nr1d1Chan1_DAPIChan2_6	REV-ERBα	U2OS_T18d5h_Rep2	U2OS_T18d5h	86	76	2069.42	8121.21	6051.79	0.0125583	0.0415575
	U2OS_T18d5h_Rep2_Nr1d1Chan1_DAPIChan2_7	REV-ERBα	U2OS_T18d5h_Rep2	U2OS_T18d5h	105	79	2980.66	9586.4	6605.74	0.0119593	0.0352271
	U2OS_T18d5h_Rep2_Nr1d1Chan1_DAPIChan2_8	REV-ERBα	U2OS_T18d5h_Rep2	U2OS_T18d5h	195	149	2943.95	11928.2	8984.29	0.0165845	0.0662374
	U2OS_T18d5h_Rep2_Nr1d1Chan1_DAPIChan2_9	REV-ERBα	U2OS_T18d5h_Rep2	U2OS_T18d5h	139	124	2956.97	12183.6	9226.63	0.0134394	0.0470076
	U2OS_T18d5h_Rep3_Nr1d1Chan1_DAPIChan2_1	REV-ERBα	U2OS_T18d5h_Rep3	U2OS_T18d5h	83	85	3149.02	10649.8	7500.76	0.0113322	0.0263574
	U2OS_T18d5h_Rep3_Nr1d1Chan1_DAPIChan2_10	REV-ERBα	U2OS_T18d5h_Rep3	U2OS_T18d5h	63	46	2996.73	9868.64	6871.9	0.00669392	0.0210229
	U2OS_T18d5h_Rep3_Nr1d1Chan1_DAPIChan2_11	REV-ERBα	U2OS_T18d5h_Rep3	U2OS_T18d5h	53	29	2172.2	6968.78	4796.58	0.00604598	0.0243992
	U2OS_T18d5h_Rep3_Nr1d1Chan1_DAPIChan2_12	REV-ERBα	U2OS_T18d5h_Rep3	U2OS_T18d5h	83	98	3262.82	9514.7	6251.87	0.0156753	0.0254381
	U2OS_T18d5h_Rep3_Nr1d1Chan1_DAPIChan2_13	REV-ERBα	U2OS_T18d5h_Rep3	U2OS_T18d5h	77	64	2821.18	9532.34	6711.15	0.00953636	0.0272935
	U2OS_T18d5h_Rep3_Nr1d1Chan1_DAPIChan2_14	REV-ERBα	U2OS_T18d5h_Rep3	U2OS_T18d5h	69	34	2226.62	6647.35	4420.73	0.00769104	0.0309887
	U2OS_T18d5h_Rep3_Nr1d1Chan1_DAPIChan2_15	REV-ERBα	U2OS_T18d5h_Rep3	U2OS_T18d5h	99	111	4244.55	10939.3	6694.79	0.01658	0.0233241
	U2OS_T18d5h_Rep3_Nr1d1Chan1_DAPIChan2_16	REV-ERBα	U2OS_T18d5h_Rep3	U2OS_T18d5h	58	40	1987.98	6569.11	4581.13	0.00873147	0.0291753
	U2OS_T18d5h_Rep3_Nr1d1Chan1_DAPIChan2_17	REV-ERBα	U2OS_T18d5h_Rep3	U2OS_T18d5h	31	51	1511.2	7331.18	5819.98	0.00876292	0.0205134
	U2OS_T18d5h_Rep3_Nr1d1Chan1_DAPIChan2_18	REV-ERBα	U2OS_T18d5h_Rep3	U2OS_T18d5h	49	74	2099.51	6338.22	4238.71	0.0174581	0.0233388
	U2OS_T18d5h_Rep3_Nr1d1Chan1_DAPIChan2_19	REV-ERBα	U2OS_T18d5h_Rep3	U2OS_T18d5h	146	84	4923.61	10581.1	5657.52	0.0148475	0.029653
	U2OS_T18d5h_Rep3_Nr1d1Chan1_DAPIChan2_2	REV-ERBα	U2OS_T18d5h_Rep3	U2OS_T18d5h	121	38	2182.02	5489.44	3307.42	0.0114893	0.0554532
	U2OS_T18d5h_Rep3_Nr1d1Chan1_DAPIChan2_20	REV-ERBα	U2OS_T18d5h_Rep3	U2OS_T18d5h	84	71	2872.4	10056.1	7183.66	0.00988354	0.0292439
	U2OS_T18d5h_Rep3_Nr1d1Chan1_DAPIChan2_3	REV-ERBα	U2OS_T18d5h_Rep3	U2OS_T18d5h	166	111	3945.95	10097.7	6151.73	0.0180437	0.0420685
	U2OS_T18d5h_Rep3_Nr1d1Chan1_DAPIChan2_4	REV-ERBα	U2OS_T18d5h_Rep3	U2OS_T18d5h	33	40	1662.42	6426.21	4763.79	0.00839668	0.0198505
	U2OS_T18d5h_Rep3_Nr1d1Chan1_DAPIChan2_5	REV-ERBα	U2OS_T18d5h_Rep3	U2OS_T18d5h	49	94	1396.05	5442.85	4046.81	0.0232282	0.0350991
	U2OS_T18d5h_Rep3_Nr1d1Chan1_DAPIChan2_6	REV-ERBα	U2OS_T18d5h_Rep3	U2OS_T18d5h	77	71	2399.53	7071.42	4671.89	0.0151973	0.0320896
	U2OS_T18d5h_Rep3_Nr1d1Chan1_DAPIChan2_7	REV-ERBα	U2OS_T18d5h_Rep3	U2OS_T18d5h	64	57	1537.73	6364.68	4826.95	0.0118087	0.0416197
	U2OS_T18d5h_Rep3_Nr1d1Chan1_DAPIChan2_8	REV-ERBα	U2OS_T18d5h_Rep3	U2OS_T18d5h	81	65	2332.39	7134.65	4802.27	0.0135353	0.0347284
	U2OS_T18d5h_Rep3_Nr1d1Chan1_DAPIChan2_9	REV-ERBα	U2OS_T18d5h_Rep3	U2OS_T18d5h	95	84	3728.43	10112.5	6384.1	0.0131577	0.0254799
	U2OS_T18d5h37d2h_Rep1_Nr1d1Chan1_DAPIChan2_1	REV-ERBα	U2OS_T18d5h37d2h_Rep1	U2OS_T18d5h37d2h	52	152	1661.36	6433.11	4771.75	0.0318541	0.0312997
	U2OS_T18d5h37d2h_Rep1_Nr1d1Chan1_DAPIChan2_10	REV-ERBα	U2OS_T18d5h37d2h_Rep1	U2OS_T18d5h37d2h	44	170	1749.2	6079.24	4330.04	0.0392606	0.0251543
	U2OS_T18d5h37d2h_Rep1_Nr1d1Chan1_DAPIChan2_11	REV-ERBα	U2OS_T18d5h37d2h_Rep1	U2OS_T18d5h37d2h	42	88	1436.45	6229.18	4792.74	0.0183611	0.0292388
	U2OS_T18d5h37d2h_Rep1_Nr1d1Chan1_DAPIChan2_12	REV-ERBα	U2OS_T18d5h37d2h_Rep1	U2OS_T18d5h37d2h	35	129	1215.95	4726.23	3510.28	0.0367492	0.0287841
	U2OS_T18d5h37d2h_Rep1_Nr1d1Chan1_DAPIChan2_13	REV-ERBα	U2OS_T18d5h37d2h_Rep1	U2OS_T18d5h37d2h	56	171	1879.72	6151.51	4271.79	0.0400301	0.0297916
	U2OS_T18d5h37d2h_Rep1_Nr1d1Chan1_DAPIChan2_14	REV-ERBα	U2OS_T18d5h37d2h_Rep1	U2OS_T18d5h37d2h	76	265	1570.45	7943.46	6373.01	0.0415816	0.0483936
	U2OS_T18d5h37d2h_Rep1_Nr1d1Chan1_DAPIChan2_15	REV-ERBα	U2OS_T18d5h37d2h_Rep1	U2OS_T18d5h37d2h	85	291	1442	5816.49	4374.5	0.0665219	0.0589461
	U2OS_T18d5h37d2h_Rep1_Nr1d1Chan1_DAPIChan2_16	REV-ERBα	U2OS_T18d5h37d2h_Rep1	U2OS_T18d5h37d2h	47	159	1772.74	7198.1	5425.36	0.0293068	0.0265126
	U2OS_T18d5h37d2h_Rep1_Nr1d1Chan1_DAPIChan2_17	REV-ERBα	U2OS_T18d5h37d2h_Rep1	U2OS_T18d5h37d2h	63	270	2122.84	7849.64	5726.8	0.0471467	0.0296772
	U2OS_T18d5h37d2h_Rep1_Nr1d1Chan1_DAPIChan2_18	REV-ERBα	U2OS_T18d5h37d2h_Rep1	U2OS_T18d5h37d2h	44	197	2235.37	8022.2	5786.83	0.0340428	0.0196836
	U2OS_T18d5h37d2h_Rep1_Nr1d1Chan1_DAPIChan2_19	REV-ERBα	U2OS_T18d5h37d2h_Rep1	U2OS_T18d5h37d2h	131	482	3115.94	11449.3	8333.32	0.0578401	0.0420418
	U2OS_T18d5h37d2h_Rep1_Nr1d1Chan1_DAPIChan2_2	REV-ERBα	U2OS_T18d5h37d2h_Rep1	U2OS_T18d5h37d2h	79	389	2437.73	11277.1	8839.33	0.0440079	0.0324072
	U2OS_T18d5h37d2h_Rep1_Nr1d1Chan1_DAPIChan2_20	REV-ERBα	U2OS_T18d5h37d2h_Rep1	U2OS_T18d5h37d2h	62	137	2100.29	5645.22	3544.92	0.0386468	0.0295197
	U2OS_T18d5h37d2h_Rep1_Nr1d1Chan1_DAPIChan2_21	REV-ERBα	U2OS_T18d5h37d2h_Rep1	U2OS_T18d5h37d2h	45	240	1959.46	7190.06	5230.6	0.0458838	0.0229655
	U2OS_T18d5h37d2h_Rep1_Nr1d1Chan1_DAPIChan2_22	REV-ERBα	U2OS_T18d5h37d2h_Rep1	U2OS_T18d5h37d2h	24	108	1050.57	4064.95	3014.37	0.0358284	0.0228447
	U2OS_T18d5h37d2h_Rep1_Nr1d1Chan1_DAPIChan2_3	REV-ERBα	U2OS_T18d5h37d2h_Rep1	U2OS_T18d5h37d2h	20	113	1610.5	5891.25	4280.75	0.0263972	0.0124185
	U2OS_T18d5h37d2h_Rep1_Nr1d1Chan1_DAPIChan2_4	REV-ERBα	U2OS_T18d5h37d2h_Rep1	U2OS_T18d5h37d2h	58	221	1507.65	7175.62	5667.98	0.038991	0.0384705
	U2OS_T18d5h37d2h_Rep1_Nr1d1Chan1_DAPIChan2_5	REV-ERBα	U2OS_T18d5h37d2h_Rep1	U2OS_T18d5h37d2h	64	235	2371.37	9766.21	7394.84	0.0317789	0.0269887
	U2OS_T18d5h37d2h_Rep1_Nr1d1Chan1_DAPIChan2_6	REV-ERBα	U2OS_T18d5h37d2h_Rep1	U2OS_T18d5h37d2h	38	133	1417.74	7407.93	5990.19	0.022203	0.0268032
	U2OS_T18d5h37d2h_Rep1_Nr1d1Chan1_DAPIChan2_7	REV-ERBα	U2OS_T18d5h37d2h_Rep1	U2OS_T18d5h37d2h	61	218	2563.49	8990.98	6427.49	0.0339168	0.0237957
	U2OS_T18d5h37d2h_Rep1_Nr1d1Chan1_DAPIChan2_8	REV-ERBα	U2OS_T18d5h37d2h_Rep1	U2OS_T18d5h37d2h	100	243	1468.31	6125.41	4657.09	0.0521785	0.0681053
	U2OS_T18d5h37d2h_Rep1_Nr1d1Chan1_DAPIChan2_9	REV-ERBα	U2OS_T18d5h37d2h_Rep1	U2OS_T18d5h37d2h	90	144	2227.76	6466.26	4238.5	0.0339743	0.0403994
	U2OS_T18d5h37d2h_Rep2_Nr1d1Chan1_DAPIChan2_1	REV-ERBα	U2OS_T18d5h37d2h_Rep2	U2OS_T18d5h37d2h	51	261	1904.4	6984.07	5079.67	0.0513813	0.02678
	U2OS_T18d5h37d2h_Rep2_Nr1d1Chan1_DAPIChan2_10	REV-ERBα	U2OS_T18d5h37d2h_Rep2	U2OS_T18d5h37d2h	32	144	1284.37	5158.05	3873.68	0.037174	0.0249149
	U2OS_T18d5h37d2h_Rep2_Nr1d1Chan1_DAPIChan2_11	REV-ERBα	U2OS_T18d5h37d2h_Rep2	U2OS_T18d5h37d2h	48	208	2170.5	8505.66	6335.17	0.0328326	0.0221147
	U2OS_T18d5h37d2h_Rep2_Nr1d1Chan1_DAPIChan2_12	REV-ERBα	U2OS_T18d5h37d2h_Rep2	U2OS_T18d5h37d2h	61	229	2610.5	7926.82	5316.32	0.0430749	0.0233672
	U2OS_T18d5h37d2h_Rep2_Nr1d1Chan1_DAPIChan2_13	REV-ERBα	U2OS_T18d5h37d2h_Rep2	U2OS_T18d5h37d2h	29	122	1791.59	7621.96	5830.36	0.0209249	0.0161867
	U2OS_T18d5h37d2h_Rep2_Nr1d1Chan1_DAPIChan2_14	REV-ERBα	U2OS_T18d5h37d2h_Rep2	U2OS_T18d5h37d2h	56	293	2107.62	10664	8556.38	0.0342435	0.0265703
	U2OS_T18d5h37d2h_Rep2_Nr1d1Chan1_DAPIChan2_15	REV-ERBα	U2OS_T18d5h37d2h_Rep2	U2OS_T18d5h37d2h	42	136	1835.84	6885.63	5049.8	0.0269318	0.0228778
	U2OS_T18d5h37d2h_Rep2_Nr1d1Chan1_DAPIChan2_16	REV-ERBα	U2OS_T18d5h37d2h_Rep2	U2OS_T18d5h37d2h	31	109	1535.82	6278.4	4742.59	0.0229832	0.0201847
	U2OS_T18d5h37d2h_Rep2_Nr1d1Chan1_DAPIChan2_17	REV-ERBα	U2OS_T18d5h37d2h_Rep2	U2OS_T18d5h37d2h	55	196	1763.43	7926.18	6162.75	0.031804	0.0311893
	U2OS_T18d5h37d2h_Rep2_Nr1d1Chan1_DAPIChan2_18	REV-ERBα	U2OS_T18d5h37d2h_Rep2	U2OS_T18d5h37d2h	24	97	1478.27	5461.7	3983.43	0.0243509	0.0162352
	U2OS_T18d5h37d2h_Rep2_Nr1d1Chan1_DAPIChan2_19	REV-ERBα	U2OS_T18d5h37d2h_Rep2	U2OS_T18d5h37d2h	41	189	2799.21	7416.75	4617.55	0.0409308	0.014647
	U2OS_T18d5h37d2h_Rep2_Nr1d1Chan1_DAPIChan2_2	REV-ERBα	U2OS_T18d5h37d2h_Rep2	U2OS_T18d5h37d2h	21	162	1307.14	5780.36	4473.22	0.0362155	0.0160657
	U2OS_T18d5h37d2h_Rep2_Nr1d1Chan1_DAPIChan2_20	REV-ERBα	U2OS_T18d5h37d2h_Rep2	U2OS_T18d5h37d2h	101	308	3170.36	9891.97	6721.61	0.0458224	0.0318576
	U2OS_T18d5h37d2h_Rep2_Nr1d1Chan1_DAPIChan2_21	REV-ERBα	U2OS_T18d5h37d2h_Rep2	U2OS_T18d5h37d2h	47	194	1900.71	7041.55	5140.84	0.037737	0.0247277
	U2OS_T18d5h37d2h_Rep2_Nr1d1Chan1_DAPIChan2_22	REV-ERBα	U2OS_T18d5h37d2h_Rep2	U2OS_T18d5h37d2h	46	190	2216.45	9179.18	6962.74	0.0272881	0.0207539
	U2OS_T18d5h37d2h_Rep2_Nr1d1Chan1_DAPIChan2_3	REV-ERBα	U2OS_T18d5h37d2h_Rep2	U2OS_T18d5h37d2h	25	133	1317.24	5020.06	3702.83	0.0359185	0.0189791
	U2OS_T18d5h37d2h_Rep2_Nr1d1Chan1_DAPIChan2_4	REV-ERBα	U2OS_T18d5h37d2h_Rep2	U2OS_T18d5h37d2h	25	92	1756.24	5651.12	3894.88	0.0236208	0.0142349
	U2OS_T18d5h37d2h_Rep2_Nr1d1Chan1_DAPIChan2_5	REV-ERBα	U2OS_T18d5h37d2h_Rep2	U2OS_T18d5h37d2h	68	203	2532.69	9955.13	7422.44	0.0273495	0.026849
	U2OS_T18d5h37d2h_Rep2_Nr1d1Chan1_DAPIChan2_6	REV-ERBα	U2OS_T18d5h37d2h_Rep2	U2OS_T18d5h37d2h	89	285	3009.11	14434.7	11425.6	0.024944	0.0295769
	U2OS_T18d5h37d2h_Rep2_Nr1d1Chan1_DAPIChan2_7	REV-ERBα	U2OS_T18d5h37d2h_Rep2	U2OS_T18d5h37d2h	22	113	1409.28	5991.68	4582.41	0.0246595	0.0156108
	U2OS_T18d5h37d2h_Rep2_Nr1d1Chan1_DAPIChan2_8	REV-ERBα	U2OS_T18d5h37d2h_Rep2	U2OS_T18d5h37d2h	42	145	2279.75	8765.35	6485.6	0.0223572	0.0184231
	U2OS_T18d5h37d2h_Rep2_Nr1d1Chan1_DAPIChan2_9	REV-ERBα	U2OS_T18d5h37d2h_Rep2	U2OS_T18d5h37d2h	85	375	2378.41	9507.44	7129.03	0.0526018	0.0357382
	U2OS_T18d5h37d2h_Rep3_Nr1d1Chan1_DAPIChan2_1	REV-ERBα	U2OS_T18d5h37d2h_Rep3	U2OS_T18d5h37d2h	86	285	3226.34	10130.2	6903.84	0.0412814	0.0266556
	U2OS_T18d5h37d2h_Rep3_Nr1d1Chan1_DAPIChan2_10	REV-ERBα	U2OS_T18d5h37d2h_Rep3	U2OS_T18d5h37d2h	69	262	2362.05	11005.8	8643.8	0.0303108	0.0292119
	U2OS_T18d5h37d2h_Rep3_Nr1d1Chan1_DAPIChan2_11	REV-ERBα	U2OS_T18d5h37d2h_Rep3	U2OS_T18d5h37d2h	60	208	2020.42	6520.17	4499.76	0.0462247	0.0296969
	U2OS_T18d5h37d2h_Rep3_Nr1d1Chan1_DAPIChan2_12	REV-ERBα	U2OS_T18d5h37d2h_Rep3	U2OS_T18d5h37d2h	38	97	1507.36	6124.27	4616.91	0.0210097	0.0252096
	U2OS_T18d5h37d2h_Rep3_Nr1d1Chan1_DAPIChan2_13	REV-ERBα	U2OS_T18d5h37d2h_Rep3	U2OS_T18d5h37d2h	50	171	2687.89	10156.5	7468.6	0.0228958	0.018602
	U2OS_T18d5h37d2h_Rep3_Nr1d1Chan1_DAPIChan2_14	REV-ERBα	U2OS_T18d5h37d2h_Rep3	U2OS_T18d5h37d2h	39	170	1692.37	5876.95	4184.58	0.0406253	0.0230446
	U2OS_T18d5h37d2h_Rep3_Nr1d1Chan1_DAPIChan2_15	REV-ERBα	U2OS_T18d5h37d2h_Rep3	U2OS_T18d5h37d2h	40	169	1748.63	7108.69	5360.06	0.0315295	0.022875
	U2OS_T18d5h37d2h_Rep3_Nr1d1Chan1_DAPIChan2_16	REV-ERBα	U2OS_T18d5h37d2h_Rep3	U2OS_T18d5h37d2h	24	122	1983.79	6865.86	4882.07	0.0249894	0.0120981
	U2OS_T18d5h37d2h_Rep3_Nr1d1Chan1_DAPIChan2_17	REV-ERBα	U2OS_T18d5h37d2h_Rep3	U2OS_T18d5h37d2h	38	170	2605.38	9391.86	6786.48	0.0250498	0.0145852
	U2OS_T18d5h37d2h_Rep3_Nr1d1Chan1_DAPIChan2_18	REV-ERBα	U2OS_T18d5h37d2h_Rep3	U2OS_T18d5h37d2h	31	122	1882.28	6570.82	4688.53	0.0260209	0.0164694
	U2OS_T18d5h37d2h_Rep3_Nr1d1Chan1_DAPIChan2_19	REV-ERBα	U2OS_T18d5h37d2h_Rep3	U2OS_T18d5h37d2h	17	100	1144.96	5291.06	4146.1	0.024119	0.0148477
	U2OS_T18d5h37d2h_Rep3_Nr1d1Chan1_DAPIChan2_2	REV-ERBα	U2OS_T18d5h37d2h_Rep3	U2OS_T18d5h37d2h	60	131	2057.62	6500.54	4442.92	0.0294851	0.0291599
	U2OS_T18d5h37d2h_Rep3_Nr1d1Chan1_DAPIChan2_20	REV-ERBα	U2OS_T18d5h37d2h_Rep3	U2OS_T18d5h37d2h	78	269	2397.76	9114.03	6716.27	0.040052	0.0325304
	U2OS_T18d5h37d2h_Rep3_Nr1d1Chan1_DAPIChan2_21	REV-ERBα	U2OS_T18d5h37d2h_Rep3	U2OS_T18d5h37d2h	57	199	2022.69	7762.15	5739.46	0.0346722	0.0281803
	U2OS_T18d5h37d2h_Rep3_Nr1d1Chan1_DAPIChan2_22	REV-ERBα	U2OS_T18d5h37d2h_Rep3	U2OS_T18d5h37d2h	16	119	1791.52	7901.64	6110.11	0.0194759	0.00893095
	U2OS_T18d5h37d2h_Rep3_Nr1d1Chan1_DAPIChan2_23	REV-ERBα	U2OS_T18d5h37d2h_Rep3	U2OS_T18d5h37d2h	30	209	1533.04	6448.26	4915.22	0.042521	0.0195689
	U2OS_T18d5h37d2h_Rep3_Nr1d1Chan1_DAPIChan2_24	REV-ERBα	U2OS_T18d5h37d2h_Rep3	U2OS_T18d5h37d2h	107	331	3377.55	10675.2	7297.61	0.0453573	0.0316797
	U2OS_T18d5h37d2h_Rep3_Nr1d1Chan1_DAPIChan2_25	REV-ERBα	U2OS_T18d5h37d2h_Rep3	U2OS_T18d5h37d2h	61	258	2258.49	7806.4	5547.91	0.046504	0.0270093
	U2OS_T18d5h37d2h_Rep3_Nr1d1Chan1_DAPIChan2_3	REV-ERBα	U2OS_T18d5h37d2h_Rep3	U2OS_T18d5h37d2h	42	207	2313.18	9467.75	7154.57	0.0289326	0.0181568
	U2OS_T18d5h37d2h_Rep3_Nr1d1Chan1_DAPIChan2_4	REV-ERBα	U2OS_T18d5h37d2h_Rep3	U2OS_T18d5h37d2h	59	185	1929.73	7623.52	5693.8	0.0324915	0.0305743
	U2OS_T18d5h37d2h_Rep3_Nr1d1Chan1_DAPIChan2_5	REV-ERBα	U2OS_T18d5h37d2h_Rep3	U2OS_T18d5h37d2h	52	166	2414.9	6522.8	4107.91	0.0404099	0.021533
	U2OS_T18d5h37d2h_Rep3_Nr1d1Chan1_DAPIChan2_6	REV-ERBα	U2OS_T18d5h37d2h_Rep3	U2OS_T18d5h37d2h	99	394	2608.51	11848.4	9239.86	0.0426414	0.0379527
	U2OS_T18d5h37d2h_Rep3_Nr1d1Chan1_DAPIChan2_7	REV-ERBα	U2OS_T18d5h37d2h_Rep3	U2OS_T18d5h37d2h	32	82	1746.64	6014.94	4268.3	0.0192114	0.0183209
	U2OS_T18d5h37d2h_Rep3_Nr1d1Chan1_DAPIChan2_8	REV-ERBα	U2OS_T18d5h37d2h_Rep3	U2OS_T18d5h37d2h	28	111	1695.43	7560.22	5864.79	0.0189265	0.016515
	U2OS_T18d5h37d2h_Rep3_Nr1d1Chan1_DAPIChan2_9	REV-ERBα	U2OS_T18d5h37d2h_Rep3	U2OS_T18d5h37d2h	33	132	2055.98	8177.19	6121.21	0.0215644	0.0160507
	U2OS_T37d_Rep1_Nr1d1Chan1_DAPIChan2_1	REV-ERBα	U2OS_T37d_Rep1	U2OS_T37d	43	77	2188.35	9127.9	6939.55	0.0110958	0.0196495
	U2OS_T37d_Rep1_Nr1d1Chan1_DAPIChan2_10	REV-ERBα	U2OS_T37d_Rep1	U2OS_T37d	12	48	1558.58	6177.9	4619.32	0.0103911	0.00769934
	U2OS_T37d_Rep1_Nr1d1Chan1_DAPIChan2_11	REV-ERBα	U2OS_T37d_Rep1	U2OS_T37d	63	115	2514.34	7056.06	4541.72	0.0253208	0.0250563
	U2OS_T37d_Rep1_Nr1d1Chan1_DAPIChan2_12	REV-ERBα	U2OS_T37d_Rep1	U2OS_T37d	27	51	1889.4	8352.67	6463.27	0.00789074	0.0142903
	U2OS_T37d_Rep1_Nr1d1Chan1_DAPIChan2_13	REV-ERBα	U2OS_T37d_Rep1	U2OS_T37d	50	165	2243.41	8946.59	6703.19	0.0246152	0.0222875
	U2OS_T37d_Rep1_Nr1d1Chan1_DAPIChan2_14	REV-ERBα	U2OS_T37d_Rep1	U2OS_T37d	22	51	1952.06	6609.01	4656.95	0.0109514	0.0112701
	U2OS_T37d_Rep1_Nr1d1Chan1_DAPIChan2_15	REV-ERBα	U2OS_T37d_Rep1	U2OS_T37d	23	84	1926.53	10924.1	8997.59	0.00933583	0.0119386
	U2OS_T37d_Rep1_Nr1d1Chan1_DAPIChan2_16	REV-ERBα	U2OS_T37d_Rep1	U2OS_T37d	38	53	1749.98	5531.34	3781.35	0.0140161	0.0217145
	U2OS_T37d_Rep1_Nr1d1Chan1_DAPIChan2_17	REV-ERBα	U2OS_T37d_Rep1	U2OS_T37d	18	39	1258.98	5817.2	4558.22	0.00855596	0.0142973
	U2OS_T37d_Rep1_Nr1d1Chan1_DAPIChan2_18	REV-ERBα	U2OS_T37d_Rep1	U2OS_T37d	39	77	1989.69	7137.36	5147.67	0.0149582	0.0196011
	U2OS_T37d_Rep1_Nr1d1Chan1_DAPIChan2_19	REV-ERBα	U2OS_T37d_Rep1	U2OS_T37d	50	105	1865.28	5989.84	4124.55	0.0254573	0.0268056
	U2OS_T37d_Rep1_Nr1d1Chan1_DAPIChan2_2	REV-ERBα	U2OS_T37d_Rep1	U2OS_T37d	55	160	2318.02	7491.37	5173.35	0.0309278	0.0237272
	U2OS_T37d_Rep1_Nr1d1Chan1_DAPIChan2_20	REV-ERBα	U2OS_T37d_Rep1	U2OS_T37d	36	67	2289.35	7218.23	4928.88	0.0135934	0.015725
	U2OS_T37d_Rep1_Nr1d1Chan1_DAPIChan2_3	REV-ERBα	U2OS_T37d_Rep1	U2OS_T37d	11	40	1310.12	7432.47	6122.35	0.00653344	0.00839616
	U2OS_T37d_Rep1_Nr1d1Chan1_DAPIChan2_4	REV-ERBα	U2OS_T37d_Rep1	U2OS_T37d	83	164	2198.24	8402.31	6204.07	0.0264342	0.0377575
	U2OS_T37d_Rep1_Nr1d1Chan1_DAPIChan2_5	REV-ERBα	U2OS_T37d_Rep1	U2OS_T37d	34	96	2162.6	9985.29	7822.68	0.012272	0.0157218
	U2OS_T37d_Rep1_Nr1d1Chan1_DAPIChan2_6	REV-ERBα	U2OS_T37d_Rep1	U2OS_T37d	28	71	2114.02	9920.99	7806.96	0.00909444	0.0132449
	U2OS_T37d_Rep1_Nr1d1Chan1_DAPIChan2_7	REV-ERBα	U2OS_T37d_Rep1	U2OS_T37d	24	52	2430.76	7123.35	4692.59	0.0110813	0.00987346
	U2OS_T37d_Rep1_Nr1d1Chan1_DAPIChan2_8	REV-ERBα	U2OS_T37d_Rep1	U2OS_T37d	48	99	1732.56	5025.61	3293.05	0.0300633	0.0277047
	U2OS_T37d_Rep1_Nr1d1Chan1_DAPIChan2_9	REV-ERBα	U2OS_T37d_Rep1	U2OS_T37d	53	115	2363.4	7670.68	5307.28	0.0216683	0.0224253
	U2OS_T37d_Rep2_Nr1d1Chan1_DAPIChan2_1	REV-ERBα	U2OS_T37d_Rep2	U2OS_T37d	22	78	2432.82	8454.66	6021.84	0.0129528	0.009043
	U2OS_T37d_Rep2_Nr1d1Chan1_DAPIChan2_10	REV-ERBα	U2OS_T37d_Rep2	U2OS_T37d	31	84	2096.24	6940.61	4844.38	0.0173397	0.0147884
	U2OS_T37d_Rep2_Nr1d1Chan1_DAPIChan2_11	REV-ERBα	U2OS_T37d_Rep2	U2OS_T37d	34	68	2506.94	8245.62	5738.68	0.0118494	0.0135624
	U2OS_T37d_Rep2_Nr1d1Chan1_DAPIChan2_12	REV-ERBα	U2OS_T37d_Rep2	U2OS_T37d	23	47	1710.72	6868.13	5157.41	0.0091131	0.0134446
	U2OS_T37d_Rep2_Nr1d1Chan1_DAPIChan2_13	REV-ERBα	U2OS_T37d_Rep2	U2OS_T37d	11	40	1311.19	8206.5	6895.31	0.00580105	0.00838933
	U2OS_T37d_Rep2_Nr1d1Chan1_DAPIChan2_14	REV-ERBα	U2OS_T37d_Rep2	U2OS_T37d	32	92	2111.46	7419.1	5307.64	0.0173335	0.0151554
	U2OS_T37d_Rep2_Nr1d1Chan1_DAPIChan2_15	REV-ERBα	U2OS_T37d_Rep2	U2OS_T37d	17	35	1171.56	5948.44	4776.87	0.00732697	0.0145105
	U2OS_T37d_Rep2_Nr1d1Chan1_DAPIChan2_16	REV-ERBα	U2OS_T37d_Rep2	U2OS_T37d	66	95	3625.23	10130.3	6505.09	0.0146039	0.0182058
	U2OS_T37d_Rep2_Nr1d1Chan1_DAPIChan2_17	REV-ERBα	U2OS_T37d_Rep2	U2OS_T37d	35	80	1392.13	6129.39	4737.26	0.0168874	0.0251412
	U2OS_T37d_Rep2_Nr1d1Chan1_DAPIChan2_18	REV-ERBα	U2OS_T37d_Rep2	U2OS_T37d	37	92	2148.38	6434.82	4286.44	0.021463	0.0172223
	U2OS_T37d_Rep2_Nr1d1Chan1_DAPIChan2_19	REV-ERBα	U2OS_T37d_Rep2	U2OS_T37d	25	60	1540.44	6933.5	5393.06	0.0111254	0.0162292
	U2OS_T37d_Rep2_Nr1d1Chan1_DAPIChan2_2	REV-ERBα	U2OS_T37d_Rep2	U2OS_T37d	21	65	1791.17	6659.23	4868.06	0.0133523	0.0117242
	U2OS_T37d_Rep2_Nr1d1Chan1_DAPIChan2_20	REV-ERBα	U2OS_T37d_Rep2	U2OS_T37d	17	56	1852.69	8089.49	6236.8	0.00897897	0.00917583
	U2OS_T37d_Rep2_Nr1d1Chan1_DAPIChan2_21	REV-ERBα	U2OS_T37d_Rep2	U2OS_T37d	27	80	1999.72	6596.92	4597.2	0.0174019	0.0135019
	U2OS_T37d_Rep2_Nr1d1Chan1_DAPIChan2_3	REV-ERBα	U2OS_T37d_Rep2	U2OS_T37d	22	60	2231.74	6838.19	4606.45	0.0130252	0.00985778
	U2OS_T37d_Rep2_Nr1d1Chan1_DAPIChan2_4	REV-ERBα	U2OS_T37d_Rep2	U2OS_T37d	29	37	2092.4	7048.52	4956.12	0.00746552	0.0138597
	U2OS_T37d_Rep2_Nr1d1Chan1_DAPIChan2_5	REV-ERBα	U2OS_T37d_Rep2	U2OS_T37d	23	71	2471.02	7527.57	5056.55	0.0140412	0.0093079
	U2OS_T37d_Rep2_Nr1d1Chan1_DAPIChan2_6	REV-ERBα	U2OS_T37d_Rep2	U2OS_T37d	41	58	2498.9	8194.12	5695.22	0.010184	0.0164072
	U2OS_T37d_Rep2_Nr1d1Chan1_DAPIChan2_7	REV-ERBα	U2OS_T37d_Rep2	U2OS_T37d	36	50	2403.73	7052.07	4648.34	0.0107565	0.0149767
	U2OS_T37d_Rep2_Nr1d1Chan1_DAPIChan2_8	REV-ERBα	U2OS_T37d_Rep2	U2OS_T37d	14	34	826.304	5686.04	4859.74	0.00699626	0.0169429
	U2OS_T37d_Rep2_Nr1d1Chan1_DAPIChan2_9	REV-ERBα	U2OS_T37d_Rep2	U2OS_T37d	33	62	2124.83	6414.55	4289.71	0.0144532	0.0155306
	U2OS_T37d_Rep3_Nr1d1Chan1_DAPIChan2_1	REV-ERBα	U2OS_T37d_Rep3	U2OS_T37d	18	85	1637.24	6267.81	4630.56	0.0183563	0.0109941
	U2OS_T37d_Rep3_Nr1d1Chan1_DAPIChan2_10	REV-ERBα	U2OS_T37d_Rep3	U2OS_T37d	68	147	3048.23	11659.9	8611.72	0.0170698	0.022308
	U2OS_T37d_Rep3_Nr1d1Chan1_DAPIChan2_11	REV-ERBα	U2OS_T37d_Rep3	U2OS_T37d	23	103	1231.95	5637.46	4405.51	0.0233798	0.0186696
	U2OS_T37d_Rep3_Nr1d1Chan1_DAPIChan2_12	REV-ERBα	U2OS_T37d_Rep3	U2OS_T37d	62	142	2615.27	9127.05	6511.78	0.0218066	0.0237069
	U2OS_T37d_Rep3_Nr1d1Chan1_DAPIChan2_13	REV-ERBα	U2OS_T37d_Rep3	U2OS_T37d	34	94	2022.83	8096.32	6073.48	0.0154771	0.0168081
	U2OS_T37d_Rep3_Nr1d1Chan1_DAPIChan2_14	REV-ERBα	U2OS_T37d_Rep3	U2OS_T37d	42	80	1581.55	6653.04	5071.49	0.0157745	0.0265562
	U2OS_T37d_Rep3_Nr1d1Chan1_DAPIChan2_15	REV-ERBα	U2OS_T37d_Rep3	U2OS_T37d	44	90	1860.94	7673.17	5812.23	0.0154846	0.0236439
	U2OS_T37d_Rep3_Nr1d1Chan1_DAPIChan2_16	REV-ERBα	U2OS_T37d_Rep3	U2OS_T37d	31	95	2094.53	8727.37	6632.84	0.0143227	0.0148004
	U2OS_T37d_Rep3_Nr1d1Chan1_DAPIChan2_17	REV-ERBα	U2OS_T37d_Rep3	U2OS_T37d	45	91	2260.55	7476.86	5216.31	0.0174453	0.0199067
	U2OS_T37d_Rep3_Nr1d1Chan1_DAPIChan2_18	REV-ERBα	U2OS_T37d_Rep3	U2OS_T37d	28	91	2215.74	7913.66	5697.92	0.0159707	0.0126369
	U2OS_T37d_Rep3_Nr1d1Chan1_DAPIChan2_19	REV-ERBα	U2OS_T37d_Rep3	U2OS_T37d	32	67	1285.3	5811.73	4526.43	0.014802	0.0248969
	U2OS_T37d_Rep3_Nr1d1Chan1_DAPIChan2_2	REV-ERBα	U2OS_T37d_Rep3	U2OS_T37d	45	120	2599.12	8810.59	6211.47	0.0193191	0.0173135
	U2OS_T37d_Rep3_Nr1d1Chan1_DAPIChan2_20	REV-ERBα	U2OS_T37d_Rep3	U2OS_T37d	32	96	1757.1	6874.89	5117.8	0.0187581	0.0182119
	U2OS_T37d_Rep3_Nr1d1Chan1_DAPIChan2_3	REV-ERBα	U2OS_T37d_Rep3	U2OS_T37d	16	64	1158.48	7090.56	5932.08	0.0107888	0.0138112
	U2OS_T37d_Rep3_Nr1d1Chan1_DAPIChan2_4	REV-ERBα	U2OS_T37d_Rep3	U2OS_T37d	41	88	1787.61	6683.77	4896.16	0.0179733	0.0229356
	U2OS_T37d_Rep3_Nr1d1Chan1_DAPIChan2_5	REV-ERBα	U2OS_T37d_Rep3	U2OS_T37d	23	79	1377.48	6382.04	5004.56	0.0157856	0.0166971
	U2OS_T37d_Rep3_Nr1d1Chan1_DAPIChan2_6	REV-ERBα	U2OS_T37d_Rep3	U2OS_T37d	14	38	1201.65	4846.65	3645	0.0104252	0.0116506
	U2OS_T37d_Rep3_Nr1d1Chan1_DAPIChan2_7	REV-ERBα	U2OS_T37d_Rep3	U2OS_T37d	53	94	3565.05	10149.9	6584.83	0.0142752	0.0148665
	U2OS_T37d_Rep3_Nr1d1Chan1_DAPIChan2_8	REV-ERBα	U2OS_T37d_Rep3	U2OS_T37d	51	128	2737.04	9815.22	7078.18	0.0180837	0.0186333
	U2OS_T37d_Rep3_Nr1d1Chan1_DAPIChan2_9	REV-ERBα	U2OS_T37d_Rep3	U2OS_T37d	34	83	2712.64	7141.62	4428.98	0.0187402	0.0125339
	U2OSNr1d1KO_T18d24h_Rep1_Nr1d1Chan1_DAPIChan2_1	REV-ERBα	U2OSNr1d1KO_T18d24h_Rep1	U2OSNr1d1KO_T18d24h	91	159	2501.6	8276.84	5775.24	0.0275313	0.0363767
	U2OSNr1d1KO_T18d24h_Rep1_Nr1d1Chan1_DAPIChan2_10	REV-ERBα	U2OSNr1d1KO_T18d24h_Rep1	U2OSNr1d1KO_T18d24h	22	30	1381.39	5349.6	3968.21	0.00756008	0.0159259
	U2OSNr1d1KO_T18d24h_Rep1_Nr1d1Chan1_DAPIChan2_11	REV-ERBα	U2OSNr1d1KO_T18d24h_Rep1	U2OSNr1d1KO_T18d24h	32	67	2370.44	6743.73	4373.29	0.0153203	0.0134996
	U2OSNr1d1KO_T18d24h_Rep1_Nr1d1Chan1_DAPIChan2_12	REV-ERBα	U2OSNr1d1KO_T18d24h_Rep1	U2OSNr1d1KO_T18d24h	48	66	2705.74	8569.18	5863.44	0.0112562	0.01774
	U2OSNr1d1KO_T18d24h_Rep1_Nr1d1Chan1_DAPIChan2_13	REV-ERBα	U2OSNr1d1KO_T18d24h_Rep1	U2OSNr1d1KO_T18d24h	54	59	2521.52	7388.51	4866.99	0.0121225	0.0214157
	U2OSNr1d1KO_T18d24h_Rep1_Nr1d1Chan1_DAPIChan2_14	REV-ERBα	U2OSNr1d1KO_T18d24h_Rep1	U2OSNr1d1KO_T18d24h	33	38	2473.15	6560.72	4087.56	0.00929649	0.0133433
	U2OSNr1d1KO_T18d24h_Rep1_Nr1d1Chan1_DAPIChan2_15	REV-ERBα	U2OSNr1d1KO_T18d24h_Rep1	U2OSNr1d1KO_T18d24h	39	60	2388.65	7231.03	4842.38	0.0123906	0.0163272
	U2OSNr1d1KO_T18d24h_Rep1_Nr1d1Chan1_DAPIChan2_16	REV-ERBα	U2OSNr1d1KO_T18d24h_Rep1	U2OSNr1d1KO_T18d24h	31	76	3141.26	11534.7	8393.42	0.00905471	0.00986864
	U2OSNr1d1KO_T18d24h_Rep1_Nr1d1Chan1_DAPIChan2_17	REV-ERBα	U2OSNr1d1KO_T18d24h_Rep1	U2OSNr1d1KO_T18d24h	23	90	2077.18	8895.02	6817.85	0.0132007	0.0110727
	U2OSNr1d1KO_T18d24h_Rep1_Nr1d1Chan1_DAPIChan2_18	REV-ERBα	U2OSNr1d1KO_T18d24h_Rep1	U2OSNr1d1KO_T18d24h	38	85	2829.79	10126.6	7296.83	0.0116489	0.0134285
	U2OSNr1d1KO_T18d24h_Rep1_Nr1d1Chan1_DAPIChan2_19	REV-ERBα	U2OSNr1d1KO_T18d24h_Rep1	U2OSNr1d1KO_T18d24h	30	77	2678.5	7624.59	4946.09	0.0155679	0.0112003
	U2OSNr1d1KO_T18d24h_Rep1_Nr1d1Chan1_DAPIChan2_2	REV-ERBα	U2OSNr1d1KO_T18d24h_Rep1	U2OSNr1d1KO_T18d24h	24	41	1803.12	6248.18	4445.06	0.00922373	0.0133103
	U2OSNr1d1KO_T18d24h_Rep1_Nr1d1Chan1_DAPIChan2_20	REV-ERBα	U2OSNr1d1KO_T18d24h_Rep1	U2OSNr1d1KO_T18d24h	23	47	2042.11	6280.68	4238.57	0.0110886	0.0112629
	U2OSNr1d1KO_T18d24h_Rep1_Nr1d1Chan1_DAPIChan2_21	REV-ERBα	U2OSNr1d1KO_T18d24h_Rep1	U2OSNr1d1KO_T18d24h	54	80	3557.72	8520.25	4962.52	0.0161208	0.0151782
	U2OSNr1d1KO_T18d24h_Rep1_Nr1d1Chan1_DAPIChan2_3	REV-ERBα	U2OSNr1d1KO_T18d24h_Rep1	U2OSNr1d1KO_T18d24h	25	47	2446.76	7103.71	4656.95	0.0100924	0.0102176
	U2OSNr1d1KO_T18d24h_Rep1_Nr1d1Chan1_DAPIChan2_4	REV-ERBα	U2OSNr1d1KO_T18d24h_Rep1	U2OSNr1d1KO_T18d24h	37	98	3564.77	11291.7	7726.94	0.0126829	0.0103794
	U2OSNr1d1KO_T18d24h_Rep1_Nr1d1Chan1_DAPIChan2_5	REV-ERBα	U2OSNr1d1KO_T18d24h_Rep1	U2OSNr1d1KO_T18d24h	67	91	3034.64	8668.98	5634.33	0.016151	0.0220784
	U2OSNr1d1KO_T18d24h_Rep1_Nr1d1Chan1_DAPIChan2_6	REV-ERBα	U2OSNr1d1KO_T18d24h_Rep1	U2OSNr1d1KO_T18d24h	45	69	2651.97	8620.11	5968.14	0.0115614	0.0169685
	U2OSNr1d1KO_T18d24h_Rep1_Nr1d1Chan1_DAPIChan2_7	REV-ERBα	U2OSNr1d1KO_T18d24h_Rep1	U2OSNr1d1KO_T18d24h	34	62	2805.61	7804.76	4999.15	0.0124021	0.0121186
	U2OSNr1d1KO_T18d24h_Rep1_Nr1d1Chan1_DAPIChan2_8	REV-ERBα	U2OSNr1d1KO_T18d24h_Rep1	U2OSNr1d1KO_T18d24h	54	88	3339	7945.45	4606.45	0.0191036	0.0161725
	U2OSNr1d1KO_T18d24h_Rep1_Nr1d1Chan1_DAPIChan2_9	REV-ERBα	U2OSNr1d1KO_T18d24h_Rep1	U2OSNr1d1KO_T18d24h	37	68	2359.34	8841.04	6481.69	0.0104911	0.0156823
	U2OSNr1d1KO_T18d24h_Rep2_Nr1d1Chan1_DAPIChan2_1	REV-ERBα	U2OSNr1d1KO_T18d24h_Rep2	U2OSNr1d1KO_T18d24h	55	57	1760.01	6597.35	4837.33	0.0117834	0.0312498
	U2OSNr1d1KO_T18d24h_Rep2_Nr1d1Chan1_DAPIChan2_10	REV-ERBα	U2OSNr1d1KO_T18d24h_Rep2	U2OSNr1d1KO_T18d24h	36	88	3894.16	13105.1	9210.91	0.00955389	0.0092446
	U2OSNr1d1KO_T18d24h_Rep2_Nr1d1Chan1_DAPIChan2_11	REV-ERBα	U2OSNr1d1KO_T18d24h_Rep2	U2OSNr1d1KO_T18d24h	49	136	2596.63	8162.47	5565.84	0.0244348	0.0188706
	U2OSNr1d1KO_T18d24h_Rep2_Nr1d1Chan1_DAPIChan2_12	REV-ERBα	U2OSNr1d1KO_T18d24h_Rep2	U2OSNr1d1KO_T18d24h	54	119	2523.3	8684.27	6160.97	0.0193151	0.0214006
	U2OSNr1d1KO_T18d24h_Rep2_Nr1d1Chan1_DAPIChan2_13	REV-ERBα	U2OSNr1d1KO_T18d24h_Rep2	U2OSNr1d1KO_T18d24h	85	98	2682.91	7294.48	4611.57	0.0212509	0.031682
	U2OSNr1d1KO_T18d24h_Rep2_Nr1d1Chan1_DAPIChan2_14	REV-ERBα	U2OSNr1d1KO_T18d24h_Rep2	U2OSNr1d1KO_T18d24h	26	59	1958.11	11291.9	9333.75	0.00632115	0.0132781
	U2OSNr1d1KO_T18d24h_Rep2_Nr1d1Chan1_DAPIChan2_15	REV-ERBα	U2OSNr1d1KO_T18d24h_Rep2	U2OSNr1d1KO_T18d24h	40	88	2659.79	7153.01	4493.21	0.0195851	0.0150388
	U2OSNr1d1KO_T18d24h_Rep2_Nr1d1Chan1_DAPIChan2_16	REV-ERBα	U2OSNr1d1KO_T18d24h_Rep2	U2OSNr1d1KO_T18d24h	57	71	2517.89	7454.09	4936.2	0.0143835	0.022638
	U2OSNr1d1KO_T18d24h_Rep2_Nr1d1Chan1_DAPIChan2_17	REV-ERBα	U2OSNr1d1KO_T18d24h_Rep2	U2OSNr1d1KO_T18d24h	43	72	2773.46	8388.02	5614.56	0.0128238	0.0155041
	U2OSNr1d1KO_T18d24h_Rep2_Nr1d1Chan1_DAPIChan2_18	REV-ERBα	U2OSNr1d1KO_T18d24h_Rep2	U2OSNr1d1KO_T18d24h	29	60	3159.26	8880.3	5721.04	0.0104876	0.00917936
	U2OSNr1d1KO_T18d24h_Rep2_Nr1d1Chan1_DAPIChan2_19	REV-ERBα	U2OSNr1d1KO_T18d24h_Rep2	U2OSNr1d1KO_T18d24h	45	123	2072.13	5716.27	3644.15	0.0337528	0.0217168
	U2OSNr1d1KO_T18d24h_Rep2_Nr1d1Chan1_DAPIChan2_2	REV-ERBα	U2OSNr1d1KO_T18d24h_Rep2	U2OSNr1d1KO_T18d24h	67	187	3310.98	9857.75	6546.77	0.0285637	0.0202357
	U2OSNr1d1KO_T18d24h_Rep2_Nr1d1Chan1_DAPIChan2_20	REV-ERBα	U2OSNr1d1KO_T18d24h_Rep2	U2OSNr1d1KO_T18d24h	52	81	3083.65	7681.49	4597.84	0.017617	0.0168631
	U2OSNr1d1KO_T18d24h_Rep2_Nr1d1Chan1_DAPIChan2_21	REV-ERBα	U2OSNr1d1KO_T18d24h_Rep2	U2OSNr1d1KO_T18d24h	29	64	2668.12	8940.48	6272.36	0.0102035	0.0108691
	U2OSNr1d1KO_T18d24h_Rep2_Nr1d1Chan1_DAPIChan2_22	REV-ERBα	U2OSNr1d1KO_T18d24h_Rep2	U2OSNr1d1KO_T18d24h	24	60	2130.1	7028.67	4898.57	0.0122485	0.0112671
	U2OSNr1d1KO_T18d24h_Rep2_Nr1d1Chan1_DAPIChan2_3	REV-ERBα	U2OSNr1d1KO_T18d24h_Rep2	U2OSNr1d1KO_T18d24h	50	115	3252.23	11261.4	8009.18	0.0143585	0.0153741
	U2OSNr1d1KO_T18d24h_Rep2_Nr1d1Chan1_DAPIChan2_4	REV-ERBα	U2OSNr1d1KO_T18d24h_Rep2	U2OSNr1d1KO_T18d24h	62	72	4294.9	13026	8731.14	0.00824634	0.0144357
	U2OSNr1d1KO_T18d24h_Rep2_Nr1d1Chan1_DAPIChan2_5	REV-ERBα	U2OSNr1d1KO_T18d24h_Rep2	U2OSNr1d1KO_T18d24h	34	51	2505.44	6208.34	3702.9	0.013773	0.0135704
	U2OSNr1d1KO_T18d24h_Rep2_Nr1d1Chan1_DAPIChan2_6	REV-ERBα	U2OSNr1d1KO_T18d24h_Rep2	U2OSNr1d1KO_T18d24h	69	100	3725.09	11995.2	8270.08	0.0120918	0.018523
	U2OSNr1d1KO_T18d24h_Rep2_Nr1d1Chan1_DAPIChan2_7	REV-ERBα	U2OSNr1d1KO_T18d24h_Rep2	U2OSNr1d1KO_T18d24h	48	87	2874.89	8483.76	5608.87	0.0155111	0.0166963
	U2OSNr1d1KO_T18d24h_Rep2_Nr1d1Chan1_DAPIChan2_8	REV-ERBα	U2OSNr1d1KO_T18d24h_Rep2	U2OSNr1d1KO_T18d24h	56	95	3221.07	11360.1	8138.99	0.0116722	0.0173855
	U2OSNr1d1KO_T18d24h_Rep2_Nr1d1Chan1_DAPIChan2_9	REV-ERBα	U2OSNr1d1KO_T18d24h_Rep2	U2OSNr1d1KO_T18d24h	33	95	4196.39	12689.5	8493.07	0.0111856	0.0078639
	U2OSNr1d1KO_T18d24h_Rep3_Nr1d1Chan1_DAPIChan2_1	REV-ERBα	U2OSNr1d1KO_T18d24h_Rep3	U2OSNr1d1KO_T18d24h	72	119	2411.98	8745.23	6333.24	0.0187897	0.029851
	U2OSNr1d1KO_T18d24h_Rep3_Nr1d1Chan1_DAPIChan2_10	REV-ERBα	U2OSNr1d1KO_T18d24h_Rep3	U2OSNr1d1KO_T18d24h	76	87	2414.9	5929.16	3514.26	0.0247562	0.0314713
	U2OSNr1d1KO_T18d24h_Rep3_Nr1d1Chan1_DAPIChan2_11	REV-ERBα	U2OSNr1d1KO_T18d24h_Rep3	U2OSNr1d1KO_T18d24h	42	89	2869.13	7536.39	4667.26	0.019069	0.0146386
	U2OSNr1d1KO_T18d24h_Rep3_Nr1d1Chan1_DAPIChan2_12	REV-ERBα	U2OSNr1d1KO_T18d24h_Rep3	U2OSNr1d1KO_T18d24h	52	107	1745.57	5585.25	3839.68	0.0278669	0.0297896
	U2OSNr1d1KO_T18d24h_Rep3_Nr1d1Chan1_DAPIChan2_13	REV-ERBα	U2OSNr1d1KO_T18d24h_Rep3	U2OSNr1d1KO_T18d24h	57	154	2839.11	10996.2	8157.06	0.0188793	0.0200767
	U2OSNr1d1KO_T18d24h_Rep3_Nr1d1Chan1_DAPIChan2_14	REV-ERBα	U2OSNr1d1KO_T18d24h_Rep3	U2OSNr1d1KO_T18d24h	88	118	2386.23	7335.59	4949.36	0.0238415	0.0368782
	U2OSNr1d1KO_T18d24h_Rep3_Nr1d1Chan1_DAPIChan2_15	REV-ERBα	U2OSNr1d1KO_T18d24h_Rep3	U2OSNr1d1KO_T18d24h	69	129	3521.8	10853.3	7331.47	0.0175954	0.0195922
	U2OSNr1d1KO_T18d24h_Rep3_Nr1d1Chan1_DAPIChan2_16	REV-ERBα	U2OSNr1d1KO_T18d24h_Rep3	U2OSNr1d1KO_T18d24h	37	101	1761.51	6915.58	5154.07	0.0195962	0.0210047
	U2OSNr1d1KO_T18d24h_Rep3_Nr1d1Chan1_DAPIChan2_17	REV-ERBα	U2OSNr1d1KO_T18d24h_Rep3	U2OSNr1d1KO_T18d24h	46	69	1528.91	6788.61	5259.7	0.0131186	0.0300867
	U2OSNr1d1KO_T18d24h_Rep3_Nr1d1Chan1_DAPIChan2_18	REV-ERBα	U2OSNr1d1KO_T18d24h_Rep3	U2OSNr1d1KO_T18d24h	100	171	2686.97	11450.1	8763.15	0.0195135	0.0372167
	U2OSNr1d1KO_T18d24h_Rep3_Nr1d1Chan1_DAPIChan2_19	REV-ERBα	U2OSNr1d1KO_T18d24h_Rep3	U2OSNr1d1KO_T18d24h	26	61	2099.44	8765.43	6665.99	0.00915093	0.0123843
	U2OSNr1d1KO_T18d24h_Rep3_Nr1d1Chan1_DAPIChan2_2	REV-ERBα	U2OSNr1d1KO_T18d24h_Rep3	U2OSNr1d1KO_T18d24h	42	45	2447.33	6342.35	3895.02	0.0115532	0.0171615
	U2OSNr1d1KO_T18d24h_Rep3_Nr1d1Chan1_DAPIChan2_20	REV-ERBα	U2OSNr1d1KO_T18d24h_Rep3	U2OSNr1d1KO_T18d24h	98	170	3333.81	9393.92	6060.11	0.0280523	0.0293958
	U2OSNr1d1KO_T18d24h_Rep3_Nr1d1Chan1_DAPIChan2_3	REV-ERBα	U2OSNr1d1KO_T18d24h_Rep3	U2OSNr1d1KO_T18d24h	81	170	4311.48	11550.5	7239	0.0234839	0.0187871
	U2OSNr1d1KO_T18d24h_Rep3_Nr1d1Chan1_DAPIChan2_4	REV-ERBα	U2OSNr1d1KO_T18d24h_Rep3	U2OSNr1d1KO_T18d24h	32	47	1910.1	5411.2	3501.11	0.0134243	0.0167531
	U2OSNr1d1KO_T18d24h_Rep3_Nr1d1Chan1_DAPIChan2_5	REV-ERBα	U2OSNr1d1KO_T18d24h_Rep3	U2OSNr1d1KO_T18d24h	48	89	2380.76	6413.27	4032.51	0.0220706	0.0201617
	U2OSNr1d1KO_T18d24h_Rep3_Nr1d1Chan1_DAPIChan2_6	REV-ERBα	U2OSNr1d1KO_T18d24h_Rep3	U2OSNr1d1KO_T18d24h	39	74	2759.94	8292.49	5532.55	0.0133754	0.0141307
	U2OSNr1d1KO_T18d24h_Rep3_Nr1d1Chan1_DAPIChan2_7	REV-ERBα	U2OSNr1d1KO_T18d24h_Rep3	U2OSNr1d1KO_T18d24h	59	92	1828.01	6592.44	4764.43	0.0193098	0.0322755
	U2OSNr1d1KO_T18d24h_Rep3_Nr1d1Chan1_DAPIChan2_8	REV-ERBα	U2OSNr1d1KO_T18d24h_Rep3	U2OSNr1d1KO_T18d24h	66	94	2414.11	9024.55	6610.43	0.0142199	0.0273392
	U2OSNr1d1KO_T18d24h_Rep3_Nr1d1Chan1_DAPIChan2_9	REV-ERBα	U2OSNr1d1KO_T18d24h_Rep3	U2OSNr1d1KO_T18d24h	36	68	2132.09	6477.35	4345.26	0.0156492	0.0168849

## Sheet: Fig. 4E-Hstats
Fig. 4E-H
	RNA-FISH data Tukey’s Honest Significant Difference method output using TukeyHSD() command within R
	AC16 REV-ERBα
	Temperature condition comparison	diff	lwr	upr	p adj
	Nuc_AC16_T18d5h-AC16_T37d	0.0177687	0.0121107	0.0234267	3.38618e-14			diff	Difference in mean dots per area
	Nuc_AC16_T18d5h37d2h-AC16_T37d	0.0084772	0.0020429	0.0149115	0.00326674			lwr	lower 95 % confidence interval of difference
	Nuc_AC16_T18d24h-AC16_T37d	0.0418141	0.037282	0.0463461	0			upr	upper 95 % confidence interval of difference
	Nuc_AC16_T18d24h37d2h-AC16_T37d	0.00773208	0.00321803	0.0122461	4.15125e-05			padj	p adj (p value adjusted for multiple testing)
	Nuc_AC16_T18d5h37d2h-AC16_T18d5h	-0.0092915	-0.016585	-0.00199805	0.00496343
	Nuc_AC16_T18d24h-AC16_T18d5h	0.0240454	0.0183591	0.0297317	0
	Nuc_AC16_T18d24h37d2h-AC16_T18d5h	-0.0100366	-0.0157086	-0.00436469	2.05592e-05
	Nuc_AC16_T18d24h-AC16_T18d5h37d2h	0.0333369	0.0268777	0.0397961	0
	Nuc_AC16_T18d24h37d2h-AC16_T18d5h37d2h	-0.000745119	-0.00719168	0.00570144	0.99778
	Nuc_AC16_T18d24h37d2h-AC16_T18d24h	-0.034082	-0.0386315	-0.0295325	0
	Cyt_AC16_T18d5h-AC16_T37d	0.000900803	-0.0036162	0.00541781	0.982081
	Cyt_AC16_T18d5h37d2h-AC16_T37d	0.0109719	0.00583509	0.0161086	1.43891e-07
	Cyt_AC16_T18d24h-AC16_T37d	0.0318978	0.0282796	0.0355159	0
	Cyt_AC16_T18d24h37d2h-AC16_T37d	0.0110545	0.00745075	0.0146582	6.29496e-14
	Cyt_AC16_T18d5h37d2h-AC16_T18d5h	0.010071	0.0042484	0.0158937	3.379e-05
	Cyt_AC16_T18d24h-AC16_T18d5h	0.030997	0.0264574	0.0355365	0
	Cyt_AC16_T18d24h37d2h-AC16_T18d5h	0.0101537	0.00562555	0.0146818	3.00566e-08
	Cyt_AC16_T18d24h-AC16_T18d5h37d2h	0.0209259	0.0157693	0.0260825	1.44329e-15
	Cyt_AC16_T18d24h37d2h-AC16_T18d5h37d2h	8.26413e-05	-0.0050639	0.00522919	0.999999
	Cyt_AC16_T18d24h37d2h-AC16_T18d24h	-0.0208433	-0.0244753	-0.0172112	0
	AC16 CRY2
	Temperature condition comparison	diff	lwr	upr	p adj
	Nuc_AC16_T18d24h-AC16_T37d	0.0240177	0.0215076	0.0265278	7.66054e-15
	Nuc_AC16_T18d24h37d2h-AC16_T37d	0.0148878	0.0123777	0.0173979	7.66054e-15
	Nuc_AC16_T18d24h37d2h-AC16_T18d24h	-0.0091299	-0.0116547	-0.0066051	1.35447e-13
	Cyt_AC16_T18d24h-AC16_T37d	0.00190151	0.00085587	0.00294715	9.57006e-05
	Cyt_AC16_T18d24h37d2h-AC16_T37d	0.00903019	0.00798455	0.0100758	7.66054e-15
	Cyt_AC16_T18d24h37d2h-AC16_T18d24h	0.00712868	0.00607691	0.00818046	7.66054e-15
	AC16 TP53
	Temperature condition comparison	diff	lwr	upr	p adj
	Nuc_AC16_T18d24h-AC16_T37d	0.000899964	-0.0103845	0.0121844	0.980509
	Nuc_AC16_T18d24h37d2h-AC16_T37d	-0.0145167	-0.0256195	-0.00341385	0.00664333
	Nuc_AC16_T18d24h37d2h-AC16_T18d24h	-0.0154167	-0.0266435	-0.00418985	0.00407344
	Cyt_AC16_T18d24h-AC16_T37d	0.0128477	0.00157677	0.0241187	0.0211256
	Cyt_AC16_T18d24h37d2h-AC16_T37d	-0.0245559	-0.0356455	-0.0134664	1.71572e-06
	Cyt_AC16_T18d24h37d2h-AC16_T18d24h	-0.0374036	-0.048617	-0.0261903	2.43439e-12
	U2OS REV-ERBα
	Temperature condition comparison	diff	lwr	upr	p adj
	Nuc_U2OS_T18d5h-U2OS_T37d	0.0215619	0.0150149	0.0281089	1.08324e-12
	Nuc_U2OS_T18d5h37d2h-U2OS_T37d	0.00897181	0.00261741	0.0153262	0.00122809
	Nuc_U2OS_T18d24h-U2OS_T37d	0.0834217	0.0766322	0.0902113	1.03662e-12
	Nuc_U2OS_T18d24h37d2h-U2OS_T37d	0.0237453	0.0172998	0.0301908	1.08535e-12
	Nuc_U2OS_T18d5h37d2h-U2OS_T18d5h	-0.0125901	-0.0189445	-0.00623571	1.10595e-06
	Nuc_U2OS_T18d24h-U2OS_T18d5h	0.0618598	0.0550703	0.0686494	1.03662e-12
	Nuc_U2OS_T18d24h37d2h-U2OS_T18d5h	0.00218336	-0.00426213	0.00862885	0.885268
	Nuc_U2OS_T18d24h-U2OS_T18d5h37d2h	0.0744499	0.0678459	0.081054	1.03662e-12
	Nuc_U2OS_T18d24h37d2h-U2OS_T18d5h37d2h	0.0147735	0.00852371	0.0210232	3.54452e-09
	Nuc_U2OS_T18d24h37d2h-U2OS_T18d24h	-0.0596765	-0.0663682	-0.0529847	1.03662e-12
	Cyt_U2OS_T18d5h-U2OS_T37d	-0.0010658	-0.00796736	0.00583575	0.993239
	Cyt_U2OS_T18d5h37d2h-U2OS_T37d	0.0192239	0.0125254	0.0259224	1.68987e-12
	Cyt_U2OS_T18d24h-U2OS_T37d	0.0481021	0.0409449	0.0552594	1.03662e-12
	Cyt_U2OS_T18d24h37d2h-U2OS_T37d	0.0544164	0.0476218	0.0612109	1.03662e-12
	Cyt_U2OS_T18d5h37d2h-U2OS_T18d5h	0.0202897	0.0135912	0.0269882	1.12033e-12
	Cyt_U2OS_T18d24h-U2OS_T18d5h	0.0491679	0.0420107	0.0563252	1.03662e-12
	Cyt_U2OS_T18d24h37d2h-U2OS_T18d5h	0.0554822	0.0486876	0.0622767	1.03662e-12
	Cyt_U2OS_T18d24h-U2OS_T18d5h37d2h	0.0288782	0.0219165	0.0358399	1.0506e-12
	Cyt_U2OS_T18d24h37d2h-U2OS_T18d5h37d2h	0.0351925	0.0286043	0.0417807	1.03662e-12
	Cyt_U2OS_T18d24h37d2h-U2OS_T18d24h	0.00631426	-0.000739867	0.0133684	0.103537
