# Supplementary material for: Cold‐induced chromatin compaction and nuclear retention of clock mRNAs resets the circadian rhythm
Source: EMBO J. 2020 Oct 9;39(22):e105604. doi: 10.15252/embj.2020105604 (PMC7667876; doi:10.15252/embj.2020105604)
Supplement: Supplementary file 17 — Source Data for Figure 5 [file EMBJ-39-e105604-s015.xlsx]

## Sheet: Fig. 5D
Fig. 5D
	Statistics for "time to peak marked x" plots
	Comparison	4 or 6 Distinct profile experiment	Condition1	Condition2	Mean_Condition1	Number of Wells Condition1	Mean_Condition2	Number of Wells Condition2	Difference_Between_Means	P_value (Brown-Forsythe test)	Padj		Mean = Mean of the absolute difference of individual well times from the median of all well times for a particular condition
	A	6	WT_T37d	WT_T18d24h	6.86667	120	0.777311	119	6.08936	3.43437e-41	6.86875e-41		Padj = P value adjusted for multiple testing using the Holm method for each group of three p values
	B	6	KO_T37d	KO_T18d24h	7.54583	120	0.758333	120	6.7875	2.47599e-97	7.42797e-97
	C	6	WT_T18d24h	KO_T18d24h	0.777311	119	0.758333	120	0.0189776	0.773337	0.773337
	D	6	WT_T37d	WT_T18d5h	6.87069	58	2.45833	120	4.41236	4.45392e-19	8.90785e-19
	E	6	KO_T37d	KO_T18d5h	7.18333	60	5.675	120	1.50833	5.16479e-09	5.16479e-09
	F	6	WT_T18d5h	KO_T18d5h	2.45833	120	5.675	120	-3.21667	3.65701e-34	1.0971e-33
	ANOVA statistics from Brown-Forsythe test
		Df	Sum.Sq	Mean.Sq	F.value	P_value
	A_group	1	2215.51	2215.51	271.748	3.43437e-41
	A_Residuals	237	1932.22	8.15281	NA	NA
	B_group	1	2764.21	2764.21	1268.23	2.47599e-97
	B_Residuals	238	518.74	2.17958	NA	NA
	C_group	1	0.0215185	0.0215185	0.0831408	0.773337
	C_Residuals	237	61.3404	0.25882	NA	NA
	D_group	1	761.255	761.255	101.084	4.45392e-19
	D_Residuals	176	1325.45	7.53095	NA	NA
	E_group	1	91.0028	91.0028	37.7316	5.16479e-09
	E_Residuals	178	429.308	2.41184	NA	NA
	F_group	1	620.817	620.817	206.76	3.65701e-34
	F_Residuals	238	714.617	3.00259	NA	NA

## Sheet: Fig. 5E
Fig. 5E
	U2OS WT 18d5h log2(amplitude fold change)
		a1	a2	b1	b2	c1	c2	d1	d2	e1	e2	f1	f2
	Well1	1.35629	1.1879	1.63124	1.31455	1.25209	1.1541	-0.201035	0.0611897	-0.311415	-2.4954	-1.09268	-1.52588
	Well2	1.39265	1.43976	1.40725	1.48079	1.04681	1.18521	-0.50136	0.101565	-1.84732	-2.05794	-2.19476	-1.48805
	Well3	1.6496	1.0921	1.52213	1.45111	1.29223	1.16582	-0.24223	0.0270956	-0.4036	-2.08705	-1.95851	-1.82297
	Well4	1.97001	1.14817	1.64277	1.20699	1.36665	0.892742	-0.467057	0.0827106	-2.28964	-2.79927	-1.59545	-2.08853
	Well5	1.96753	0.99063	1.34961	1.24004	0.980175	0.810382	-0.0372214	0.0364503	-2.19273	-1.57282	-3.79314	-2.85399
	Well6	2.17461	0.992448	1.51707	1.30951	1.404	1.15478	-0.40574	-0.0811327	-1.33769	-1.32154	-0.946915	-1.1088
	Well7	1.33307	0.610781	0.960501	1.17623	1.43972	1.15207	-0.270451	-0.174636	-1.58851	-2.40283	-0.925297	-2.02338
	Well8	2.03785	0.487777	1.60563	1.19982	1.04558	1.10976	-0.232703	-0.246077	-1.06329	-2.27319	-1.46205	-2.12029
	Well9	1.3943	0.54132	1.49799	1.03359	0.848924	0.895178	-0.221086	-0.110364	-0.886968	-1.75404	-1.11627	-2.36628
	Well10	1.80206	0.581757	1.41238	1.30154	1.06977	1.02202	-0.348748	-0.0465412	-1.79636	-1.15454	-1.08253	-3.75569
	Well11	NA	NA	NA	NA	NA	NA	NA	NA	NA	NA	NA	NA
	Well12	NA	NA	NA	NA	NA	NA	NA	NA	NA	NA	NA	NA
	Well13	NA	NA	NA	NA	NA	NA	NA	NA	NA	NA	NA	NA
	Well14	NA	NA	NA	NA	NA	NA	NA	NA	NA	NA	NA	NA
	Well15	NA	NA	NA	NA	NA	NA	NA	NA	NA	NA	NA	NA
	Mean	1.7078	0.907265	1.45466	1.27142	1.17459	1.05421	-0.292763	-0.034974	-1.37175	-1.99186	-1.61676	-2.11539
	StDev	0.322648	0.328711	0.199707	0.131751	0.202063	0.139133	0.139563	0.116768	0.696253	0.532242	0.878715	0.756314
	P_value	3.90372e-07	0.00142486	4.62279e-08	7.59463e-09	9.5022e-07	2.03704e-07	0.999095	1	0.00149646	4.46646e-06	0.00139691	3.88588e-05
	Padj	4.68446e-06	0.0111753	6.47191e-07	1.13919e-07	1.04524e-05	2.64815e-06	1	1	0.0111753	4.46646e-05	0.0111753	0.000349729
	U2OS KO 18d5h log2(amplitude fold change)
		a1	a2	b1	b2	c1	c2	d1	d2	e1	e2	f1	f2
	Well1	-0.456584	-0.264397	-0.547529	-0.0387658	-0.364358	0.281023	-0.0304667	0.305371	-0.714491	0.0204112	-1.50606	-1.14192
	Well2	-0.808161	-0.401329	0.033854	-0.511578	0.0130015	0.113317	0.0499003	0.249485	-0.550741	0.215496	-1.44623	-0.0415529
	Well3	-0.402009	-0.282795	-0.200561	-0.405489	0.0359448	0.189795	0.149352	0.401448	0.115245	0.238304	-1.03519	-0.412479
	Well4	-0.418413	-0.547969	-0.287993	-0.317227	0.28192	0.356959	-0.0741448	0.293582	0.133639	0.0649776	-0.973303	-0.442495
	Well5	-0.390772	-0.0134045	0.0172812	0.492807	0.40112	0.427971	-0.0293369	0.28475	-0.0153818	0.0625665	-0.311411	-0.0926826
	Well6	-0.848876	-0.416344	-0.0132259	-0.252002	0.169208	0.310827	-0.0429251	0.182224	-0.0565811	0.0621399	-0.652919	-0.283342
	Well7	-0.784249	-0.538266	-0.102235	-0.479161	0.368936	-0.001414	0.045051	0.313932	-0.0640447	-0.111848	-0.556389	-0.572842
	Well8	-1.2131	-2.15177	-0.320063	-0.0284034	0.631853	0.176085	0.0305521	0.229648	0.008139	0.22284	-0.592421	-0.31823
	Well9	-0.475655	-0.234851	-0.694654	-0.318745	0.224963	-0.0453232	0.126328	0.420229	0.0210485	0.12826	-0.427809	-0.17397
	Well10	-0.72656	0.0572373	-0.403025	-0.182959	0.340158	0.270236	0.129583	0.389036	0.0851864	0.249183	-0.691606	-0.680639
	Well11	NA	NA	NA	NA	NA	NA	NA	NA	NA	NA	NA	NA
	Well12	NA	NA	NA	NA	NA	NA	NA	NA	NA	NA	NA	NA
	Well13	NA	NA	NA	NA	NA	NA	NA	NA	NA	NA	NA	NA
	Well14	NA	NA	NA	NA	NA	NA	NA	NA	NA	NA	NA	NA
	Well15	NA	NA	NA	NA	NA	NA	NA	NA	NA	NA	NA	NA
	Mean	-0.652438	-0.479389	-0.251815	-0.204152	0.210275	0.207948	0.0353893	0.30697	-0.103798	0.115233	-0.819335	-0.416015
	StDev	0.2699	0.620473	0.246831	0.295019	0.271362	0.152278	0.0796621	0.0775008	0.289159	0.117173	0.409717	0.32537
	P_value	0.0410337	0.511939	0.992435	0.992701	0.99464	0.999864	1	0.999977	0.9988	0.999998	0.0149175	0.741563
	Padj	0.615506	1	1	1	1	1	1	1	1	1	0.238681	1
